# Supplementary material for: Predator Personality Variation, Not the Multiple Stressors of Temperature and Light, Determines Feeding Motivation in an Ambush Piscivore Saxatilia proteus
Source: Ecol Evol. 2024 Nov 14;14(11):e70540. doi: 10.1002/ece3.70540 (PMC11564341; doi:10.1002/ece3.70540)
Supplement: Supplementary file 1 — Data S1 [file ECE3-14-e70540-s001.zip]

Archive with 4 entries (4 files):
- HOBOdata for three tanks.csv
- Per_trial_data.csv
- R script supplementary file.R
- Standard_body_length.csv
