# Supplementary material for: Predator Personality Variation, Not the Multiple Stressors of Temperature and Light, Determines Feeding Motivation in an Ambush Piscivore Saxatilia proteus
Source: Ecol Evol. 2024 Nov 14;14(11):e70540. doi: 10.1002/ece3.70540 (PMC11564341; doi:10.1002/ece3.70540)
Supplement: Supplementary file 1 — Data S1 [file ECE3-14-e70540-s001.zip › HOBOdata for three tanks.csv]

Trap_1	Trap_2	Trap_4
26.14	25.65	28.22
26.14	25.65	28.2
26.16	25.69	28.2
26.17	25.68	28.17
26.17	25.69	28.15
26.17	25.69	28.15
26.18	25.69	28.17
26.2	25.69	28.15
26.2	25.69	28.15
26.2	25.78	28.12
26.25	25.78	28.1
26.25	25.78	28.12
26.25	25.78	28.1
26.25	25.82	28.1
26.25	25.87	28.1
26.27	25.91	28.1
26.28	25.91	28.05
26.28	25.99	28.05
26.28	25.99	28.05
26.28	26.04	28.05
26.3	26.04	28.05
26.3	26.08	28.05
26.3	26.12	28.05
26.3	26.17	28.05
26.34	26.17	28.05
26.34	26.21	28.01
26.34	26.25	28.01
26.34	26.3	28.01
26.34	26.3	28.01
26.38	26.34	27.97
26.38	26.34	28.01
26.47	26.34	27.88
26.51	26.38	27.93
26.51	26.42	27.93
26.55	26.42	27.93
26.55	26.47	27.93
26.6	26.47	27.84
26.68	26.51	27.84
26.64	26.55	27.84
26.72	26.55	27.8
26.68	26.6	27.8
26.77	26.6	27.8
26.81	26.64	27.75
26.81	26.68	27.8
26.85	26.72	27.75
26.9	26.72	27.75
26.9	26.72	27.71
26.94	26.77	27.71
26.98	26.81	27.67
27.02	26.81	27.67
27.07	26.81	27.67
27.02	26.85	27.67
27.11	26.9	27.67
27.11	26.9	27.63
27.15	26.9	27.58
27.15	26.9	27.58
27.2	26.94	27.63
27.24	26.94	27.58
27.24	26.98	27.58
27.28	27.02	27.58
27.32	26.98	27.54
27.37	27.02	27.54
27.32	27.07	27.5
27.37	27.07	27.45
27.41	27.11	27.45
27.45	27.11	27.5
27.5	27.11	27.5
27.5	27.15	27.45
27.5	27.11	27.41
27.54	27.2	27.45
27.54	27.24	27.37
27.63	27.15	27.41
27.63	27.2	27.41
27.63	27.28	27.37
27.63	27.24	27.41
27.67	27.28	27.37
27.71	27.28	27.37
27.67	27.32	27.32
27.71	27.32	27.32
27.75	27.28	27.32
27.75	27.32	27.28
27.8	27.37	27.28
27.84	27.32	27.24
27.8	27.37	27.24
27.84	27.37	27.24
27.84	27.37	27.24
27.93	27.41	27.2
27.84	27.41	27.2
27.93	27.45	27.15
27.97	27.45	27.2
27.93	27.45	27.2
27.93	27.5	27.15
27.97	27.54	27.11
27.97	27.5	27.15
28.01	27.5	27.11
28.05	27.58	27.11
28.05	27.54	27.11
28.05	27.58	27.11
28.1	27.58	27.07
28.1	27.58	27.02
28.1	27.58	27.02
28.1	27.58	26.98
28.1	27.63	27.02
28.1	27.63	27.02
28.14	27.67	26.98
28.18	27.63	26.98
28.18	27.63	26.98
28.18	27.63	26.94
28.18	27.71	26.94
28.23	27.67	26.94
28.23	27.71	26.94
28.23	27.71	26.9
28.27	27.75	26.94
28.27	27.71	26.9
28.27	27.71	26.85
28.27	27.75	26.9
28.31	27.71	26.85
28.35	27.8	26.85
28.31	27.8	26.85
28.31	27.75	26.85
28.35	27.75	26.81
28.35	27.84	26.85
28.4	27.84	26.77
28.4	27.84	26.77
28.4	27.84	26.81
28.35	27.88	26.85
28.4	27.84	26.77
28.48	27.88	26.77
28.44	27.93	26.77
28.48	27.93	26.77
28.44	27.88	26.72
28.48	27.88	26.72
28.48	27.88	26.77
28.53	27.93	26.72
28.53	27.93	26.68
28.48	27.93	26.68
28.53	27.93	26.64
28.57	27.93	26.68
28.57	27.97	26.68
28.53	27.97	26.6
28.61	27.93	26.64
28.57	27.97	26.64
28.57	27.97	26.64
28.61	28.01	26.64
28.65	27.97	26.6
28.61	28.01	26.64
28.61	28.01	26.6
28.61	28.01	26.6
28.65	28.01	26.6
28.65	28.01	26.55
28.61	28.05	26.6
28.61	28.05	26.51
28.65	28.05	26.55
28.7	28.05	26.55
28.7	28.05	26.51
28.7	28.1	26.47
28.7	28.1	26.51
28.7	28.05	26.55
28.74	28.1	26.51
28.74	28.1	26.51
28.74	28.05	26.51
28.74	28.1	26.47
28.74	28.14	26.47
28.74	28.1	26.47
28.78	28.1	26.42
28.78	28.1	26.47
28.74	28.14	26.47
28.78	28.18	26.42
28.78	28.18	26.42
28.83	28.14	26.42
28.78	28.14	26.42
28.83	28.14	26.47
28.83	28.18	26.38
28.83	28.18	26.42
28.83	28.18	26.42
28.83	28.23	26.38
28.83	28.23	26.38
28.87	28.18	26.38
28.87	28.18	26.38
28.87	28.23	26.38
28.83	28.18	26.34
28.91	28.23	26.38
28.91	28.27	26.38
28.87	28.23	26.34
28.87	28.27	26.34
28.91	28.27	26.3
28.95	28.27	26.3
28.91	28.23	26.34
28.91	28.23	26.25
28.91	28.31	26.3
28.91	28.27	26.3
28.87	28.31	26.3
28.95	28.27	26.25
29	28.27	26.34
28.95	28.27	26.3
28.91	28.31	26.25
28.95	28.31	26.3
28.95	28.31	26.25
29	28.31	26.25
28.95	28.27	26.25
29	28.31	26.21
28.95	28.31	26.21
28.95	28.31	26.25
29	28.4	26.17
29	28.31	26.21
28.95	28.31	26.21
29.04	28.31	26.21
29	28.35	26.21
29.04	28.35	26.21
29	28.31	26.17
29	28.4	26.17
29	28.35	26.21
29.04	28.35	26.21
29.04	28.35	26.17
29	28.4	26.17
29	28.44	26.17
29.08	28.35	26.12
29	28.4	26.17
29.04	28.31	26.17
29.04	28.4	26.17
29.08	28.4	26.17
29.08	28.35	26.12
29.08	28.4	26.12
29.04	28.4	26.12
29.08	28.44	26.17
29.04	28.44	26.17
29.08	28.44	26.17
29.08	28.4	26.12
29.08	28.4	26.12
29.13	28.4	26.12
29.08	28.44	26.12
29.08	28.4	26.12
29.13	28.44	26.12
29.13	28.44	26.12
29.13	28.44	26.04
29.13	28.44	26.08
29.17	28.44	26.12
29.13	28.48	26.08
29.13	28.44	26.17
29.13	28.44	26.08
29.17	28.48	26.08
29.17	28.48	26.12
29.17	28.53	26.08
29.17	28.48	26.04
29.17	28.48	26.12
29.13	28.48	26.08
29.13	28.53	26.08
29.21	28.48	26.08
29.17	28.53	26.08
29.17	28.57	26.04
29.17	28.53	26.08
29.26	28.53	26.04
29.21	28.57	26.08
29.21	28.53	26.12
29.26	28.57	26.08
29.21	28.57	26.08
29.17	28.53	26.08
29.26	28.57	26.08
29.26	28.57	26.08
29.3	28.57	26.08
29.26	28.57	26.08
29.26	28.53	26.08
29.3	28.57	26.08
29.3	28.57	26.12
29.26	28.57	26.12
29.26	28.61	26.08
29.26	28.57	26.08
29.3	28.61	26.08
29.26	28.61	26.08
29.26	28.61	26.08
29.3	28.65	26.08
29.3	28.61	26.08
29.3	28.61	26.08
29.3	28.65	26.08
29.3	28.65	26.08
29.3	28.65	26.12
29.3	28.65	26.08
29.34	28.7	26.12
29.34	28.65	26.08
29.38	28.7	26.08
29.34	28.65	26.08
29.34	28.65	26.04
29.38	28.65	26.08
29.38	28.7	26.08
29.34	28.7	26.08
29.34	28.7	26.08
29.34	28.7	26.08
29.38	28.74	26.08
29.38	28.74	26.08
29.34	28.7	26.04
29.43	28.74	26.08
29.38	28.74	26.08
29.38	28.74	26.08
29.43	28.74	26.12
29.43	28.7	26.12
29.43	28.74	26.08
29.43	28.7	26.08
29.43	28.74	26.08
29.38	28.74	26.08
29.43	28.78	26.04
29.43	28.7	26.08
29.43	28.78	26.08
29.43	28.78	26.08
29.43	28.78	26.08
29.43	28.78	26.08
29.43	28.78	26.08
29.47	28.78	26.08
29.43	28.78	26.08
29.47	28.83	26.08
29.47	28.78	26.08
29.43	28.78	26.08
29.47	28.78	26.08
29.47	28.78	26.08
29.47	28.78	26.04
29.47	28.87	26.08
29.47	28.83	26.08
29.47	28.78	26.04
29.47	28.83	26.04
29.51	28.83	26.08
29.51	28.83	26.08
29.47	28.83	26.04
29.47	28.83	26.04
29.51	28.83	26.04
29.47	28.87	26.04
29.51	28.83	26.04
29.51	28.83	26.04
29.47	28.83	26.08
29.56	28.78	26.04
29.47	28.83	26.08
29.56	28.87	26.04
29.51	28.87	26.08
29.51	28.87	26.04
29.56	28.87	26.04
29.56	28.87	26.08
29.51	28.83	26.08
29.6	28.83	25.99
29.56	28.87	26.04
29.51	28.87	26.08
29.56	28.87	26.04
29.56	28.87	26.04
29.56	28.87	26.08
29.56	28.91	26.04
29.56	28.91	26.08
29.6	28.87	26.04
29.6	28.87	26.04
29.56	28.87	26.04
29.6	28.87	26.04
29.56	28.91	26.04
29.56	28.87	26.04
29.6	28.87	26.04
29.56	28.87	26.04
29.6	28.91	26.04
29.6	28.87	26.08
29.6	28.83	26.04
29.6	28.83	25.99
29.6	28.87	26.04
29.6	28.87	26.04
29.6	28.87	25.99
29.6	28.87	26.04
29.64	28.87	26.04
29.56	28.91	26.04
29.64	28.87	26.04
29.56	28.87	25.99
29.6	28.83	26.04
29.6	28.87	26.04
29.64	28.87	26.04
29.64	28.87	26.04
29.64	28.87	25.99
29.6	28.87	25.95
29.6	28.83	25.99
29.64	28.87	25.99
29.6	28.83	25.95
29.6	28.91	25.95
29.6	28.83	25.99
29.6	28.87	25.99
29.6	28.87	25.99
29.6	28.87	25.95
29.6	28.87	25.99
29.56	28.83	25.95
29.6	28.78	25.95
29.6	28.87	25.95
29.56	28.87	25.95
29.6	28.83	25.95
29.56	28.87	25.95
29.56	28.83	25.91
29.6	28.83	25.95
29.6	28.87	25.95
29.6	28.83	25.95
29.6	28.87	25.87
29.56	28.83	25.95
29.6	28.83	25.87
29.56	28.83	25.91
29.6	28.83	25.91
29.6	28.83	25.91
29.56	28.87	25.91
29.56	28.83	25.87
29.6	28.87	25.91
29.64	28.83	25.87
29.6	28.83	25.87
29.56	28.78	25.91
29.56	28.83	25.87
29.56	28.83	25.91
29.56	28.83	25.87
29.56	28.83	25.87
29.56	28.78	25.87
29.6	28.78	25.87
29.51	28.78	25.87
29.6	28.83	25.87
29.56	28.83	25.82
29.56	28.83	25.87
29.6	28.78	25.82
29.56	28.78	25.82
29.6	28.83	25.87
29.56	28.83	25.87
29.6	28.83	25.82
29.56	28.78	25.82
29.56	28.83	25.87
29.51	28.83	25.82
29.56	28.78	25.82
29.51	28.83	25.82
29.56	28.83	25.82
29.56	28.83	25.82
29.56	28.83	25.82
29.51	28.78	25.78
29.51	28.78	25.78
29.56	28.78	25.78
29.47	28.83	25.78
29.56	28.78	25.78
29.56	28.78	25.78
29.6	28.78	25.78
29.6	28.78	25.74
29.56	28.83	25.78
29.47	28.78	25.74
29.51	28.83	25.78
29.56	28.74	25.74
29.56	28.78	25.78
29.56	28.74	25.74
29.56	28.74	25.74
29.56	28.74	25.74
29.47	28.78	25.78
29.51	28.78	25.74
29.51	28.78	25.74
29.51	28.78	25.69
29.47	28.74	25.74
29.51	28.78	25.74
29.51	28.74	25.74
29.51	28.74	25.69
29.51	28.78	25.74
29.51	28.78	25.69
29.56	28.74	25.69
29.47	28.78	25.69
29.51	28.78	25.74
29.47	28.74	25.69
29.51	28.78	25.69
29.51	28.74	25.69
29.51	28.78	25.69
29.51	28.74	25.69
29.47	28.78	25.69
29.51	28.74	25.65
29.51	28.74	25.69
29.51	28.74	25.65
29.51	28.74	25.69
29.51	28.78	25.65
29.47	28.78	25.69
29.51	28.74	25.69
29.51	28.74	25.65
29.47	28.74	25.65
29.47	28.78	25.69
29.47	28.74	25.69
29.47	28.74	25.61
29.51	28.74	25.65
29.47	28.74	25.65
29.47	28.74	25.65
29.47	28.74	25.65
29.43	28.74	25.65
29.51	28.74	25.61
29.47	28.74	25.65
29.47	28.74	25.61
29.47	28.7	25.65
29.43	28.74	25.61
29.47	28.74	25.61
29.47	28.74	25.61
29.43	28.74	25.65
29.47	28.74	25.61
29.47	28.74	25.61
29.47	28.74	25.61
29.51	28.74	25.61
29.47	28.7	25.61
29.47	28.74	25.61
29.47	28.74	25.61
29.43	28.74	25.61
29.47	28.74	25.61
29.43	28.74	25.61
29.43	28.74	25.61
29.47	28.78	25.61
29.47	28.74	25.61
29.47	28.7	25.61
29.47	28.7	25.61
29.43	28.7	25.61
29.47	28.74	25.61
29.47	28.7	25.61
29.43	28.74	25.57
29.43	28.74	25.57
29.47	28.7	25.61
29.43	28.7	25.61
29.47	28.7	25.61
29.47	28.74	25.61
29.43	28.74	25.61
29.47	28.74	25.57
29.43	28.74	25.57
29.43	28.74	25.61
29.43	28.74	25.61
29.43	28.7	25.57
29.47	28.74	25.57
29.38	28.74	25.57
29.47	28.74	25.57
29.43	28.74	25.57
29.47	28.74	25.57
29.47	28.74	25.57
29.51	28.7	25.61
29.47	28.74	25.52
29.43	28.74	25.57
29.47	28.74	25.57
29.43	28.74	25.57
29.51	28.78	25.57
29.43	28.74	25.57
29.47	28.78	25.57
29.43	28.74	25.61
29.43	28.78	25.57
29.47	28.78	25.57
29.43	28.74	25.57
29.43	28.78	25.57
29.47	28.78	25.61
29.47	28.83	25.57
29.47	28.78	25.57
29.43	28.78	25.61
29.47	28.78	25.61
29.43	28.78	25.61
29.47	28.78	25.57
29.47	28.83	25.61
29.47	28.83	25.52
29.43	28.87	25.61
29.47	28.83	25.65
29.47	28.83	25.61
29.47	28.83	25.61
29.47	28.83	25.61
29.47	28.83	25.61
29.47	28.83	25.61
29.47	28.83	25.61
29.47	28.83	25.61
29.51	28.83	25.65
29.51	28.83	25.61
29.51	28.83	25.57
29.47	28.87	25.65
29.47	28.91	25.61
29.51	28.83	25.61
29.51	28.87	25.65
29.47	28.87	25.61
29.56	28.87	25.61
29.51	28.87	25.65
29.47	28.91	25.65
29.51	28.87	25.65
29.51	28.87	25.65
29.56	28.87	25.61
29.51	28.87	25.65
29.51	28.87	25.65
29.56	28.87	25.65
29.51	28.91	25.65
29.51	28.91	25.61
29.51	28.91	25.69
29.6	28.91	25.65
29.56	28.91	25.65
29.51	28.91	25.65
29.56	28.91	25.69
29.56	28.91	25.65
29.56	28.91	25.69
29.56	28.95	25.65
29.56	28.95	25.65
29.56	28.95	25.69
29.56	28.91	25.69
29.56	28.95	25.69
29.56	28.95	25.65
29.51	28.95	25.65
29.56	28.91	25.69
29.56	28.91	25.69
29.56	28.87	25.69
29.56	28.95	25.74
29.56	28.95	25.69
29.56	28.95	25.74
29.6	28.95	25.69
29.56	28.95	25.74
29.56	28.95	25.69
29.6	28.95	25.74
29.56	28.95	25.69
29.6	28.91	25.69
29.56	28.95	25.74
29.6	28.95	25.78
29.6	28.95	25.74
29.6	29	25.69
29.6	28.95	25.74
29.6	28.95	25.69
29.6	29	25.69
29.6	28.95	25.78
29.6	28.95	25.78
29.56	29	25.69
29.56	29	25.74
29.64	28.95	25.74
29.6	29	25.69
29.6	29	25.74
29.6	29	25.74
29.64	28.95	25.74
29.64	29	25.69
29.6	29	25.74
29.6	29	25.74
29.6	29	25.74
29.64	29	25.74
29.6	29.04	25.74
29.64	29.04	25.78
29.64	29	25.74
29.6	29	25.78
29.64	29	25.78
29.64	29.04	25.78
29.64	29	25.78
29.6	29	25.78
29.64	29	25.78
29.6	29	25.82
29.64	29.04	25.78
29.6	29.04	25.78
29.64	29	25.78
29.68	29.04	25.74
29.64	29	25.78
29.64	29	25.78
29.64	29	25.78
29.64	29	25.78
29.68	29.04	25.78
29.64	29	25.78
29.64	29.04	25.82
29.64	29.04	25.74
29.64	29.04	25.78
29.68	29.04	25.78
29.64	28.95	25.78
29.64	29.04	25.82
29.64	29	25.78
29.64	29	25.78
29.64	29	25.74
29.68	29	25.78
29.64	29	25.78
29.64	29	25.74
29.68	29	25.78
29.64	29	25.78
29.64	29	25.74
29.68	29	25.82
29.64	28.95	25.78
29.64	29	25.78
29.64	29.04	25.78
29.64	28.95	25.78
29.64	29	25.78
29.64	28.95	25.78
29.64	29	25.78
29.6	28.95	25.78
29.6	29	25.74
29.6	28.95	25.78
29.6	29	25.78
29.6	28.95	25.74
29.64	28.95	25.74
29.6	28.95	25.74
29.56	28.95	25.74
29.6	28.95	25.69
29.64	29	25.78
29.64	28.91	25.78
29.6	28.95	25.74
29.6	28.95	25.69
29.6	28.95	25.74
29.6	29	25.74
29.6	28.91	25.74
29.6	28.91	25.69
29.6	28.91	25.74
29.51	28.91	25.74
29.56	28.95	25.74
29.6	28.91	25.74
29.56	28.91	25.69
29.6	28.87	25.69
29.56	28.91	25.69
29.56	28.91	25.69
29.6	28.91	25.74
29.6	28.91	25.74
29.56	28.91	25.74
29.56	28.91	25.69
29.6	28.87	25.69
29.56	28.91	25.69
29.56	28.87	25.74
29.56	28.91	25.69
29.56	28.87	25.69
29.51	28.87	25.74
29.56	28.83	25.69
29.51	28.87	25.65
29.56	28.87	25.65
29.51	28.87	25.65
29.56	28.87	25.69
29.51	28.91	25.65
29.56	28.87	25.65
29.56	28.87	25.65
29.51	28.87	25.65
29.56	28.83	25.69
29.47	28.87	25.61
29.51	28.87	25.65
29.51	28.83	25.65
29.51	28.87	25.65
29.51	28.87	25.61
29.51	28.87	25.65
29.47	28.87	25.65
29.47	28.83	25.61
29.51	28.87	25.61
29.51	28.83	25.65
29.51	28.87	25.61
29.43	28.83	25.65
29.47	28.83	25.61
29.51	28.87	25.65
29.51	28.83	25.61
29.47	28.83	25.61
29.51	28.83	25.61
29.51	28.83	25.61
29.51	28.87	25.61
29.47	28.87	25.57
29.47	28.83	25.61
29.43	28.78	25.57
29.47	28.78	25.57
29.47	28.83	25.61
29.43	28.83	25.65
29.43	28.83	25.57
29.51	28.87	25.57
29.47	28.78	25.57
29.51	28.83	25.57
29.47	28.83	25.61
29.47	28.83	25.52
29.51	28.83	25.57
29.47	28.83	25.57
29.47	28.78	25.57
29.47	28.78	25.57
29.43	28.83	25.57
29.43	28.78	25.57
29.47	28.78	25.57
29.43	28.83	25.57
29.43	28.78	25.57
29.47	28.74	25.57
29.43	28.78	25.61
29.43	28.78	25.57
29.43	28.78	25.52
29.47	28.83	25.52
29.47	28.83	25.52
29.43	28.78	25.52
29.43	28.78	25.52
29.43	28.78	25.57
29.47	28.78	25.52
29.43	28.78	25.52
29.43	28.78	25.57
29.43	28.78	25.57
29.43	28.78	25.52
29.47	28.74	25.52
29.43	28.78	25.52
29.43	28.78	25.57
29.47	28.78	25.52
29.43	28.83	25.57
29.43	28.74	25.52
29.43	28.78	25.52
29.43	28.78	25.52
29.38	28.78	25.52
29.38	28.74	25.52
29.43	28.74	25.52
29.38	28.78	25.52
29.38	28.78	25.52
29.43	28.74	25.52
29.43	28.78	25.52
29.38	28.74	25.48
29.43	28.74	25.48
29.38	28.78	25.48
29.38	28.74	25.52
29.43	28.74	25.52
29.38	28.78	25.44
29.38	28.78	25.48
29.34	28.74	25.52
29.38	28.74	25.52
29.38	28.74	25.52
29.38	28.74	25.48
29.38	28.74	25.52
29.43	28.74	25.48
29.38	28.74	25.48
29.38	28.78	25.44
29.38	28.78	25.48
29.38	28.74	25.48
29.38	28.74	25.48
29.43	28.74	25.48
29.43	28.74	25.44
29.38	28.74	25.48
29.38	28.74	25.48
29.38	28.78	25.48
29.38	28.74	25.48
29.38	28.74	25.48
29.38	28.78	25.44
29.38	28.74	25.44
29.38	28.74	25.48
29.38	28.74	25.48
29.38	28.74	25.48
29.38	28.74	25.48
29.38	28.78	25.48
29.43	28.74	25.48
29.34	28.74	25.48
29.34	28.78	25.44
29.43	28.74	25.52
29.34	28.78	25.48
29.38	28.74	25.48
29.38	28.78	25.48
29.38	28.78	25.48
29.38	28.78	25.48
29.38	28.78	25.48
29.34	28.83	25.48
29.38	28.74	25.48
29.43	28.78	25.44
29.43	28.78	25.48
29.43	28.83	25.48
29.38	28.78	25.48
29.38	28.78	25.48
29.38	28.83	25.44
29.38	28.78	25.48
29.43	28.83	25.48
29.38	28.83	25.48
29.38	28.83	25.48
29.43	28.83	25.52
29.38	28.83	25.48
29.21	28.83	25.57
28.27	28.87	25.52
27.5	28.87	25.48
26.94	28.87	25.48
26.55	28.83	25.52
26.3	28.83	25.52
26.12	28.87	25.52
26.04	28.83	25.52
26.04	28.87	25.52
25.95	28.87	25.48
25.91	28.83	25.52
25.82	28.87	25.52
25.82	28.87	25.57
25.82	28.83	25.57
25.78	28.87	25.52
25.82	28.87	25.52
25.78	28.87	25.57
25.74	28.91	25.61
25.74	28.91	25.52
25.74	28.87	25.57
25.74	28.87	25.57
25.74	28.91	25.57
25.74	28.91	25.57
25.74	28.87	25.57
25.69	28.87	25.61
25.69	28.91	25.57
25.74	28.95	25.61
25.74	28.91	25.57
25.69	28.91	25.61
25.78	28.91	25.57
25.74	28.91	25.65
25.69	28.91	25.69
25.74	28.95	25.78
25.82	28.91	25.78
25.82	28.91	25.74
25.82	28.95	25.82
25.91	28.95	25.78
25.95	28.95	25.82
25.99	28.95	25.87
25.99	28.95	25.78
25.99	29	25.82
26.08	28.95	25.82
26.08	28.95	25.82
26.12	28.95	25.82
26.12	28.95	25.74
26.17	28.95	25.82
26.21	28.95	25.82
26.25	29	25.78
26.25	28.95	25.78
26.3	29	25.82
26.34	28.95	25.78
26.38	29	25.78
26.38	28.4	25.82
26.38	27.37	25.78
26.47	26.85	25.78
26.51	26.81	25.78
26.51	26.81	25.78
26.51	26.85	25.78
26.55	26.85	25.78
26.55	26.85	25.78
26.64	26.9	25.74
26.64	26.94	25.74
26.72	26.98	25.78
26.68	26.98	25.78
26.77	26.98	25.78
26.72	27.02	25.78
26.81	26.98	25.74
26.77	27.02	25.78
26.85	27.07	25.74
26.9	27.07	25.78
26.94	27.11	25.78
26.94	27.11	25.78
26.94	27.11	25.78
26.94	27.2	25.78
26.94	27.15	25.78
27.02	27.2	25.78
27.02	27.24	25.78
27.07	27.2	25.74
27.07	27.24	25.78
27.11	27.28	25.82
27.11	27.28	25.82
27.2	27.28	25.78
27.2	27.28	25.78
27.24	27.32	25.78
27.24	27.32	25.78
27.24	27.37	25.74
27.28	27.32	25.78
27.28	27.37	25.78
27.32	27.37	25.78
27.32	27.41	25.82
27.37	27.41	25.82
27.37	27.41	25.78
27.37	27.45	25.74
27.45	27.45	25.78
27.45	27.5	25.74
27.45	27.45	25.78
27.5	27.5	25.78
27.5	27.54	25.78
27.5	27.5	25.78
27.58	27.54	25.78
27.58	27.58	25.78
27.58	27.54	25.78
27.63	27.54	25.78
27.58	27.58	25.78
27.67	27.58	25.78
27.67	27.58	25.78
27.63	27.63	25.78
27.67	27.58	25.78
27.71	27.58	25.74
27.71	27.58	25.78
27.71	27.63	25.78
27.75	27.67	25.78
27.75	27.67	25.78
27.75	27.63	25.78
27.8	27.67	25.78
27.84	27.67	25.78
27.84	27.67	25.78
27.84	27.63	25.78
27.84	27.71	25.78
27.88	27.71	25.78
27.88	27.71	25.78
27.93	27.71	25.78
27.93	27.71	25.78
27.88	27.71	25.74
27.93	27.75	25.78
27.93	27.75	25.78
27.93	27.75	25.78
27.97	27.75	25.74
27.97	27.75	25.82
27.97	27.8	25.78
28.01	27.75	25.78
28.01	27.84	25.82
28.01	27.8	25.78
27.97	27.8	25.78
28.05	27.8	25.74
28.01	27.8	25.78
28.05	27.88	25.78
28.05	27.84	25.78
28.1	27.8	25.78
28.1	27.84	25.78
28.1	27.84	25.78
28.1	27.84	25.78
28.14	27.88	25.82
28.14	27.84	25.78
28.14	27.88	25.82
28.14	27.88	25.82
28.18	27.93	25.78
28.18	27.88	25.78
28.18	27.88	25.82
28.14	27.93	25.82
28.23	27.93	25.78
28.18	27.93	25.78
28.18	27.93	25.82
28.23	27.93	25.78
28.18	27.97	25.82
28.27	27.93	25.82
28.27	27.97	25.82
28.27	27.93	25.82
28.27	27.93	25.82
28.27	28.01	25.82
28.27	28.01	25.82
28.31	27.93	25.82
28.35	28.01	25.78
28.31	27.97	25.82
28.35	28.01	25.78
28.31	28.01	25.78
28.31	28.01	25.82
28.35	28.05	25.78
28.4	28.05	25.82
28.4	28.01	25.82
28.35	28.05	25.82
28.35	28.01	25.82
28.4	28.01	25.78
28.4	28.01	25.82
28.4	28.01	25.78
28.35	28.01	25.82
28.44	28.05	25.78
28.44	28.01	25.82
28.44	28.05	25.87
28.44	28.05	25.78
28.4	28.05	25.82
28.44	28.05	25.82
28.44	28.1	25.78
28.48	28.1	25.82
28.44	28.05	25.78
28.44	28.05	25.82
28.48	28.1	25.82
28.53	28.1	25.82
28.57	28.1	25.82
28.48	28.1	25.82
28.53	28.1	25.82
28.53	28.14	25.82
28.48	28.1	25.82
28.53	28.14	25.82
28.53	28.14	25.82
28.57	28.14	25.82
28.53	28.1	25.82
28.61	28.14	25.82
28.57	28.1	25.82
28.57	28.14	25.78
28.57	28.1	25.82
28.61	28.1	25.87
28.61	28.1	25.82
28.53	28.18	25.78
28.61	28.18	25.82
28.57	28.14	25.82
28.61	28.18	25.87
28.57	28.18	25.82
28.61	28.18	25.82
28.61	28.14	25.82
28.61	28.23	25.78
28.65	28.18	25.82
28.65	28.23	25.82
28.61	28.18	25.78
28.61	28.18	25.82
28.65	28.23	25.87
28.65	28.23	25.87
28.61	28.23	25.82
28.65	28.18	25.87
28.65	28.18	25.82
28.65	28.23	25.87
28.65	28.23	25.82
28.65	28.23	25.87
28.65	28.23	25.87
28.7	28.27	25.87
28.65	28.27	25.82
28.7	28.23	25.87
28.65	28.23	25.87
28.65	28.23	25.82
28.74	28.23	25.87
28.7	28.23	25.87
28.7	28.23	25.87
28.74	28.27	25.82
28.74	28.23	25.78
28.7	28.23	25.82
28.7	28.23	25.87
28.7	28.27	25.87
28.7	28.31	25.87
28.74	28.23	25.87
28.74	28.27	25.87
28.7	28.27	25.87
28.74	28.27	25.87
28.74	28.27	25.87
28.74	28.31	25.87
28.83	28.27	25.87
28.78	28.27	25.87
28.78	28.27	25.87
28.78	28.31	25.87
28.78	28.31	25.87
28.78	28.31	25.87
28.74	28.31	25.82
28.83	28.31	25.87
28.78	28.31	25.82
28.83	28.31	25.87
28.83	28.35	25.91
28.83	28.27	25.87
28.83	28.31	25.87
28.83	28.35	25.87
28.74	28.27	25.91
28.83	28.35	25.87
28.83	28.35	25.91
28.78	28.31	25.87
28.78	28.35	25.91
28.87	28.35	25.87
28.83	28.35	25.91
28.83	28.35	25.87
28.87	28.35	25.87
28.83	28.35	25.87
28.87	28.4	25.87
28.83	28.4	25.87
28.83	28.4	25.87
28.83	28.4	25.87
28.83	28.4	25.87
28.87	28.4	25.82
28.87	28.44	25.87
28.87	28.4	25.82
28.91	28.4	25.87
28.91	28.44	25.87
28.91	28.44	25.87
28.91	28.44	25.87
28.91	28.44	25.87
28.91	28.44	25.82
28.91	28.44	25.87
28.91	28.44	25.87
28.95	28.48	25.82
28.95	28.48	25.87
28.95	28.48	25.91
28.95	28.48	25.87
28.95	28.53	25.87
28.95	28.53	25.87
28.95	28.48	25.82
28.95	28.53	25.87
28.95	28.53	25.87
28.95	28.53	25.82
29	28.53	25.87
29	28.53	25.87
29	28.57	25.82
29.04	28.61	25.87
29	28.61	25.91
29.04	28.57	25.87
29.04	28.57	25.87
29	28.57	25.87
29.04	28.57	25.82
29.04	28.57	25.91
29.08	28.57	25.87
29.08	28.61	25.87
29.04	28.61	25.87
29.04	28.61	25.82
29.08	28.61	25.87
29.08	28.65	25.87
29.08	28.65	25.82
29.04	28.65	25.87
29.08	28.65	25.87
29.08	28.65	25.82
29.08	28.65	25.87
29.13	28.67	25.91
29.13	28.67	25.87
29.13	28.67	25.87
29.13	28.71	25.87
29.13	28.71	25.82
29.13	28.71	25.87
29.13	28.73	25.87
29.17	28.71	25.82
29.17	28.71	25.91
