# Supplementary material for: Predator Personality Variation, Not the Multiple Stressors of Temperature and Light, Determines Feeding Motivation in an Ambush Piscivore Saxatilia proteus
Source: Ecol Evol. 2024 Nov 14;14(11):e70540. doi: 10.1002/ece3.70540 (PMC11564341; doi:10.1002/ece3.70540)
Supplement: Supplementary file 1 — Data S1 [file ECE3-14-e70540-s001.zip › Per_trial_data.csv]

Week	Day	Week check	Day check	Subject	Subject check	Test order in day	Temperature	Light	Obs_ID	Latency_to_first_strike	N_strikes_in_60_s	N_strikes_in_180_s	Latency_for_10th_strike
1	1	1	1	1	1	27	Elevated	Control	1_1_1_3	16.4	11	27	70.1
1	2	1	2	1	1	18	Elevated	Control	1_2_1_3	5.1	27	47	21.9
1	3	1	3	1	1	5	Elevated	Control	1_3_1_3	1.133	15	21	28.1
1	4	1	4	1	1	6	Elevated	Control	1_4_1_3	4.2	14	23	40.2
2	1	2	1	1	1	11	Control	Elevated	2_1_1_2	1.733	10	18	54.6
2	2	2	2	1	1	2	Control	Elevated	2_2_1_2	1.5	14	26	37.233
2	3	2	3	1	1	18	Control	Elevated	2_3_1_2	0.834	13	24	28.4
2	4	2	4	1	1	1	Control	Elevated	2_4_1_2	1.834	22	41	16.834
3	1	3	1	1	1	9	Elevated	Elevated	3_1_1_4	1.166	16	36	27.133
3	2	3	2	1	1	17	Elevated	Elevated	3_2_1_4	1.033	21	47	19.933
3	3	3	3	1	1	25	Elevated	Elevated	3_3_1_4	0.833	19	31	25.4
3	4	3	4	1	1	4	Control	Control	3_4_1_1	0.8	25	49	20
4	1	4	1	1	1	6	Control	Control	4_1_1_1	0.6	23	37	13.533
4	2	4	2	1	1	2	Control	Control	4_2_1_1	1.1	26	51	21
4	3	4	3	1	1	28	Control	Control	4_3_1_1	2	23	44	20.9
4	4	4	4	1	1	2	Control	Control	4_4_1_1	2.2	20	43	22.167
1	1	1	1	2	2	25	Elevated	Elevated	1_1_2_4	7.7	10	27	65.6
1	2	1	2	2	2	15	Elevated	Elevated	1_2_2_4	8.9	12	30	27.533
1	3	1	3	2	2	1	Elevated	Elevated	1_3_2_4	1.333	11	19	56.3
1	4	1	4	2	2	1	Elevated	Elevated	1_4_2_4	2.834	19	38	21.2
2	1	2	1	2	2	10	Control	Control	2_1_2_1	0.9	15	29	21.534
2	2	2	2	2	2	6	Control	Control	2_2_2_1	1.433	20	43	24.8
2	3	2	3	2	2	16	Control	Control	2_3_2_1	1	17	39	28.833
2	4	2	4	2	2	3	Control	Control	2_4_2_1	1.4	13	22	33.367
3	1	3	1	2	2	8	Control	Elevated	3_1_2_2	4.033	21	36	20.8
3	2	3	2	2	2	13	Control	Elevated	3_2_2_2	6.233	19	39	35.7
3	3	3	3	2	2	28	Control	Elevated	3_3_2_2	1.433	14	33	32.866
3	4	3	4	2	2	1	Control	Elevated	3_4_2_2	1.534	20	38	30.234
4	1	4	1	2	2	2	Elevated	Control	4_1_2_3	5.433	24	34	24.533
4	2	4	2	2	2	6	Elevated	Control	4_2_2_3	1.433	18	37	27.4
4	3	4	3	2	2	29	Elevated	Control	4_3_2_3	2.333	17	32	29.166
4	4	4	4	2	2	1	Elevated	Control	4_4_2_3	3.567	18	27	30.167
1	1	1	1	3	3	28	Elevated	Control	1_1_3_3	7.9	12	15	43.867
1	2	1	2	3	3	13	Elevated	Control	1_2_3_3	1.433	15	29	31.6
1	3	1	3	3	3	3	Elevated	Control	1_3_3_3	0.833	20	36	25.3
1	4	1	4	3	3	5	Elevated	Control	1_4_3_3	1.533	12	26	47.6
2	1	2	1	3	3	9	Elevated	Elevated	2_1_3_4	0.767	19	41	28.667
2	2	2	2	3	3	5	Elevated	Elevated	2_2_3_4	0.733	21	42	21.666
2	3	2	3	3	3	14	Elevated	Elevated	2_3_3_4	4.433	16	45	32.033
2	4	2	4	3	3	4	Elevated	Elevated	2_4_3_4	0.733	21	42	18.6
3	1	3	1	3	3	7	Control	Control	3_1_3_1	5.6	22	42	31.967
3	2	3	2	3	3	16	Control	Control	3_2_3_1	1.634	18	42	28.934
3	4	3	4	3	3	2	Control	Control	3_4_3_1	8.4	2	2	NA
4	1	4	1	3	3	1	Control	Elevated	4_1_3_2	2.667	23	39	24.133
4	2	4	2	3	3	1	Control	Elevated	4_2_3_2	8.334	18	43	37.934
4	3	4	3	3	3	30	Control	Elevated	4_3_3_2	2.367	27	56	21.633
4	4	4	4	3	3	5	Control	Elevated	4_4_3_2	5.2	22	45	24.7
1	1	1	1	4	4	26	Control	Control	1_1_4_1	20.5	13	21	71.266
1	2	1	2	4	4	14	Control	Control	1_2_4_1	1.7	17	30	27.767
1	3	1	3	4	4	4	Control	Control	1_3_4_1	1.7	20	34	22.133
1	4	1	4	4	4	2	Control	Control	1_4_4_1	3.633	19	36	20.366
2	1	2	1	4	4	8	Control	Elevated	2_1_4_2	3.167	24	46	23.533
2	2	2	2	4	4	3	Control	Elevated	2_2_4_2	2.333	22	40	21.966
2	3	2	3	4	4	17	Control	Elevated	2_3_4_2	2.467	17	41	25.9
2	4	2	4	4	4	2	Control	Elevated	2_4_4_2	2.9	21	42	19.434
3	1	3	1	4	4	11	Elevated	Control	3_1_4_3	4.2	21	35	25.4
3	2	3	2	4	4	15	Elevated	Control	3_2_4_3	2.667	18	32	28.5
3	3	3	3	4	4	27	Elevated	Control	3_3_4_3	0.033	16	29	30.8
3	4	3	4	4	4	6	Elevated	Control	3_4_4_3	1.733	21	40	27.167
4	1	4	1	4	4	4	Elevated	Elevated	4_1_4_4	0.566	15	34	30.2
4	2	4	2	4	4	3	Elevated	Elevated	4_2_4_4	0.9	19	38	25.3
4	3	4	3	4	4	27	Elevated	Elevated	4_3_4_4	1.7	18	42	26.1
4	4	4	4	4	4	4	Elevated	Elevated	4_4_4_4	7.733	20	44	35.233
1	1	1	1	5	5	30	Control	Elevated	1_1_5_2	8.1	11	23	62.767
1	2	1	2	5	5	17	Control	Elevated	1_2_5_2	0.967	21	34	18.1
1	3	1	3	5	5	6	Control	Elevated	1_3_5_2	2.3	23	39	23.133
1	4	1	4	5	5	4	Control	Elevated	1_4_5_2	1	22	43	21.8
2	1	2	1	5	5	12	Elevated	Elevated	2_1_5_4	2.567	18	37	23.2
2	2	2	2	5	5	4	Elevated	Elevated	2_2_5_4	1.066	18	34	23.733
2	3	2	3	5	5	15	Elevated	Elevated	2_3_5_4	3.1	19	36	25.9
2	4	2	4	5	5	5	Elevated	Elevated	2_4_5_4	3	19	31	23.366
3	1	3	1	5	5	12	Control	Control	3_1_5_1	5.534	18	35	25.5
3	2	3	2	5	5	14	Control	Control	3_2_5_1	1.566	20	33	26.233
3	3	3	3	5	5	26	Control	Control	3_3_5_1	1.7	19	35	22.3
3	4	3	4	5	5	5	Control	Control	3_4_5_1	2.467	20	40	28.267
4	1	4	1	5	5	5	Elevated	Control	4_1_5_3	3.2	24	44	22.634
4	2	4	2	5	5	4	Elevated	Control	4_2_5_3	0.7	21	42	22.767
4	3	4	3	5	5	26	Elevated	Control	4_3_5_3	0.733	20	37	26.033
4	4	4	4	5	5	6	Elevated	Control	4_4_5_3	3.2	21	35	28.433
1	1	1	1	6	6	29	Control	Elevated	1_1_6_2	121.334	13	13	157.9
1	2	1	2	6	6	16	Control	Elevated	1_2_6_2	2.5	23	35	26.8
1	3	1	3	6	6	2	Control	Elevated	1_3_6_2	1.667	29	52	18.367
1	4	1	4	6	6	3	Control	Elevated	1_4_6_2	0.7	31	58	12.567
2	1	2	1	6	6	7	Elevated	Control	2_1_6_3	2.367	26	57	21.167
2	2	2	2	6	6	1	Elevated	Control	2_2_6_3	0.933	24	43	22.133
2	3	2	3	6	6	13	Elevated	Control	2_3_6_3	1	25	45	19.9
2	4	2	4	6	6	6	Elevated	Control	2_4_6_3	1.6	17	38	24.567
3	1	3	1	6	6	10	Elevated	Elevated	3_1_6_4	0.867	23	50	24.567
3	2	3	2	6	6	18	Elevated	Elevated	3_2_6_4	1.733	27	52	22.433
3	3	3	3	6	6	30	Elevated	Elevated	3_3_6_4	0.667	25	47	24.867
3	4	3	4	6	6	3	Elevated	Elevated	3_4_6_4	0.767	22	51	22.633
4	1	4	1	6	6	3	Control	Control	4_1_6_1	0.9	29	59	15.134
4	2	4	2	6	6	5	Control	Control	4_2_6_1	1.333	28	50	14.366
4	3	4	3	6	6	25	Control	Control	4_3_6_1	1.667	24	50	17.967
4	4	4	4	6	6	3	Control	Control	4_4_6_1	0.967	23	46	15.067
1	1	1	1	7	7	7	Control	Control	1_1_7_1	2.867	24	37	22.4
1	2	1	2	7	7	23	Control	Control	1_2_7_1	2.167	28	50	18.833
1	4	1	4	7	7	22	Control	Control	1_4_7_1	1.467	30	51	11.733
2	1	2	1	7	7	1	Control	Elevated	2_1_7_2	0.9	23	49	21.433
2	2	2	2	7	7	12	Control	Elevated	2_2_7_2	1	23	50	21.7
2	3	2	3	7	7	7	Control	Elevated	2_3_7_2	1.267	31	54	12.6
2	4	2	4	7	7	10	Control	Elevated	2_4_7_2	0.534	27	56	15.034
3	1	3	1	7	7	18	Elevated	Control	3_1_7_3	6.034	28	54	23.8
3	2	3	2	7	7	20	Elevated	Control	3_2_7_3	0.7	27	57	19.366
3	3	3	3	7	7	16	Elevated	Control	3_3_7_3	2.166	25	54	20.533
3	4	3	4	7	7	13	Elevated	Control	3_4_7_3	1.634	34	57	15.8
4	1	4	1	7	7	15	Elevated	Elevated	4_1_7_4	1.267	34	60	14.334
4	2	4	2	7	7	15	Elevated	Elevated	4_2_7_4	0.766	31	62	13.266
4	3	4	3	7	7	17	Elevated	Elevated	4_3_7_4	1.7	34	64	15.2
4	4	4	4	7	7	19	Elevated	Elevated	4_4_7_4	0.867	23	47	20.067
1	1	1	1	8	8	9	Elevated	Elevated	1_1_8_4	9.8	14	33	44.667
1	2	1	2	8	8	19	Elevated	Elevated	1_2_8_4	4.5	15	15	38.834
1	3	1	3	8	8	26	Elevated	Elevated	1_3_8_4	2.434	18	32	27.967
1	4	1	4	8	8	23	Elevated	Elevated	1_4_8_4	2.2	22	47	22.4
2	1	2	1	8	8	6	Elevated	Control	2_1_8_3	2.466	23	36	23.366
2	2	2	2	8	8	10	Elevated	Control	2_2_8_3	2.6	17	32	29.9
2	3	2	3	8	8	11	Elevated	Control	2_3_8_3	6.733	9	9	NA
2	4	2	4	8	8	9	Elevated	Control	2_4_8_3	NA	0	0	NA
3	1	3	1	8	8	15	Control	Elevated	3_1_8_2	2	19	34	23.467
3	2	3	2	8	8	24	Control	Elevated	3_2_8_2	1.233	15	31	36.767
3	3	3	3	8	8	18	Control	Elevated	3_3_8_2	0.734	23	46	23.3
3	4	3	4	8	8	14	Control	Elevated	3_4_8_2	2.9	18	35	21.5
4	1	4	1	8	8	18	Control	Control	4_1_8_1	1.433	20	36	23.767
4	2	4	2	8	8	14	Control	Control	4_2_8_1	3.067	20	39	32.8
4	3	4	3	8	8	14	Control	Control	4_3_8_1	2.9	33	64	16.734
4	4	4	4	8	8	20	Control	Control	4_4_8_1	3.6	14	32	46.034
1	1	1	1	9	9	10	Control	Elevated	1_1_9_2	1.334	28	53	16.6
1	2	1	2	9	9	22	Control	Elevated	1_2_9_2	1.1	21	42	21.067
1	3	1	3	9	9	25	Control	Elevated	1_3_9_2	0.7	30	60	12.634
1	4	1	4	9	9	19	Control	Elevated	1_4_9_2	4.066	27	47	19.6
2	1	2	1	9	9	3	Elevated	Elevated	2_1_9_4	1.334	25	32	12.667
2	2	2	2	9	9	8	Control	Elevated	2_2_9_4	0.767	27	46	11.767
2	3	2	3	9	9	8	Elevated	Elevated	2_3_9_4	0.933	22	39	15.933
2	4	2	4	9	9	11	Elevated	Elevated	2_4_9_4	2.233	24	41	13.566
3	1	3	1	9	9	17	Control	Control	3_1_9_1	1.167	17	30	27.367
3	2	3	2	9	9	22	Control	Control	3_2_9_1	2.934	22	47	25.167
3	3	3	3	9	9	15	Control	Control	3_3_9_1	3.2	17	25	33.267
3	4	3	4	9	9	16	Control	Control	3_4_9_1	0.734	21	31	20.234
4	1	4	1	9	9	13	Elevated	Control	4_1_9_3	0.967	29	52	20.134
4	2	4	2	9	9	13	Elevated	Control	4_2_9_3	6.467	22	39	29.033
4	3	4	3	9	9	18	Elevated	Control	4_3_9_3	3.2	19	35	23.4
4	4	4	4	9	9	24	Elevated	Control	4_4_9_3	4.434	21	42	24.267
1	1	1	1	10	10	12	Control	Elevated	1_1_10_2	1.4	19	37	25.5
1	2	1	2	10	10	24	Control	Elevated	1_2_10_2	1.867	22	45	16.934
1	3	1	3	10	10	28	Control	Elevated	1_3_10_2	3.2	22	42	22.733
1	4	1	4	10	10	24	Control	Elevated	1_4_10_2	0.767	23	42	14.7
2	1	2	1	10	10	5	Elevated	Elevated	2_1_10_4	1.833	21	37	18.233
2	2	2	2	10	10	9	Elevated	Elevated	2_2_10_4	1.1	24	46	19.3
2	3	2	3	10	10	12	Control	Elevated	2_3_10_4	2.433	19	38	25.1
2	4	2	4	10	10	7	Elevated	Elevated	2_4_10_4	2.666	19	29	27.7
3	1	3	1	10	10	14	Control	Control	3_1_10_1	0.5	15	36	25.534
3	2	3	2	10	10	19	Control	Control	3_2_10_1	1.3	24	45	20.334
3	3	3	3	10	10	13	Control	Control	3_3_10_1	1.034	21	49	20.267
3	4	3	4	10	10	17	Control	Control	3_4_10_1	1.5	25	48	22.433
4	1	4	1	10	10	17	Elevated	Control	4_1_10_3	1.633	25	47	22.533
4	2	4	2	10	10	18	Elevated	Control	4_2_10_3	0.967	18	41	25.7
4	3	4	3	10	10	13	Elevated	Control	4_3_10_3	0.734	21	47	20.834
4	4	4	4	10	10	23	Elevated	Control	4_4_10_3	3.667	21	45	19.8
1	1	1	1	11	11	8	Elevated	Control	1_1_11_3	8.7	24	46	26.167
1	2	1	2	11	11	21	Elevated	Control	1_2_11_3	1.9	21	42	21.967
1	3	1	3	11	11	30	Elevated	Control	1_3_11_3	1.734	22	37	18.934
1	4	1	4	11	11	20	Elevated	Control	1_4_11_3	4.4	17	39	25.267
2	1	2	1	11	11	2	Control	Elevated	2_1_11_2	1.4	18	36	30.7
2	3	2	3	11	11	10	Control	Elevated	2_3_11_2	1.234	20	45	20.767
2	4	2	4	11	11	12	Control	Elevated	2_4_11_2	3.767	15	34	39.5
3	1	3	1	11	11	13	Elevated	Elevated	3_1_11_4	4.3	20	44	29.5
3	2	3	2	11	11	23	Elevated	Elevated	3_2_11_4	1.4	14	36	40.566
3	3	3	3	11	11	14	Elevated	Elevated	3_3_11_4	1.3	20	35	25.734
3	4	3	4	11	11	18	Elevated	Elevated	3_4_11_4	1.234	16	35	33.867
4	1	4	1	11	11	14	Control	Control	4_1_11_1	0.733	14	34	42.9
4	2	4	2	11	11	16	Control	Control	4_2_11_1	1.333	14	34	33.666
4	3	4	3	11	11	16	Control	Control	4_3_11_1	8.5	15	35	38.8
4	4	4	4	11	11	21	Control	Control	4_4_11_1	9.3	18	38	40.2
1	1	1	1	12	12	11	Elevated	Control	1_1_12_3	2.233	22	52	20.767
1	2	1	2	12	12	20	Elevated	Control	1_2_12_3	2.733	24	55	17.866
1	3	1	3	12	12	27	Elevated	Control	1_3_12_3	1.067	28	54	19.467
1	4	1	4	12	12	21	Elevated	Control	1_4_12_3	1.567	28	55	18.7
2	1	2	1	12	12	4	Control	Control	2_1_12_1	1.5	24	55	19.6
2	2	2	2	12	12	11	Control	Control	2_2_12_1	1.166	27	57	21.933
2	3	2	3	12	12	9	Control	Control	2_3_12_1	1.334	23	56	13.2
2	4	2	4	12	12	8	Control	Control	2_4_12_1	4.533	24	44	22.033
3	1	3	1	12	12	16	Elevated	Elevated	3_1_12_4	8.966	25	53	25.766
3	2	3	2	12	12	21	Elevated	Elevated	3_2_12_4	4.467	25	57	23.333
3	3	3	3	12	12	17	Elevated	Elevated	3_3_12_4	3.633	21	47	29.3
3	4	3	4	12	12	15	Elevated	Elevated	3_4_12_4	2.967	23	51	25.4
4	1	4	1	12	12	16	Control	Elevated	4_1_12_2	1.2	27	54	20.766
4	2	4	2	12	12	17	Control	Elevated	4_2_12_2	2.334	22	58	25.2
4	3	4	3	12	12	15	Control	Elevated	4_3_12_2	4.833	23	52	33.733
4	4	4	4	12	12	22	Control	Elevated	4_4_12_2	4.767	22	51	29.6
1	1	1	1	13	13	20	Control	Elevated	1_1_13_2	1.133	19	42	24.1
1	2	1	2	13	13	28	Control	Elevated	1_2_13_2	1.767	29	60	14.667
1	3	1	3	13	13	18	Control	Elevated	1_3_13_2	1.633	33	73	10.533
1	4	1	4	13	13	15	Control	Elevated	1_4_13_2	2.3	32	67	21.1
2	1	2	1	13	13	15	Elevated	Control	2_1_13_3	1.434	28	55	19.267
2	2	2	2	13	13	29	Elevated	Control	2_2_13_3	1.6	24	54	15.8
2	3	2	3	13	13	29	Elevated	Control	2_3_13_3	4.333	25	59	27.467
2	4	2	4	13	13	26	Elevated	Control	2_4_13_3	0.767	25	65	18.4
3	1	3	1	13	13	30	Elevated	Elevated	3_1_13_4	0.833	28	70	20.6
3	2	3	2	13	13	10	Elevated	Elevated	3_2_13_4	0.466	28	67	15.466
3	3	3	3	13	13	12	Elevated	Elevated	3_3_13_4	0.7	31	71	18.167
3	4	3	4	13	13	22	Elevated	Elevated	3_4_13_4	3.133	25	55	25.033
4	1	4	1	13	13	9	Control	Control	4_1_13_1	0.733	25	59	24
4	2	4	2	13	13	30	Control	Control	4_2_13_1	4.566	17	43	41.866
4	3	4	3	13	13	19	Control	Control	4_3_13_1	2.634	25	57	22.734
4	4	4	4	13	13	10	Control	Control	4_4_13_1	7.067	29	66	27.733
1	1	1	1	14	14	21	Control	Control	1_1_14_1	3.734	18	26	17.834
1	2	1	2	14	14	25	Control	Control	1_2_14_1	2.3	26	44	15.7
1	3	1	3	14	14	16	Control	Control	1_3_14_1	1.067	22	50	14.667
1	4	1	4	14	14	18	Control	Control	1_4_14_1	1.033	27	42	15.1
2	1	2	1	14	14	13	Control	Elevated	2_1_14_2	1.9	20	35	16.266
2	2	2	2	14	14	25	Control	Elevated	2_2_14_2	1.367	20	40	21.634
2	3	2	3	14	14	28	Control	Elevated	2_3_14_2	1.6	19	37	23.5
2	4	2	4	14	14	27	Control	Elevated	2_4_14_2	0.8	21	46	20.8
3	1	3	1	14	14	27	Elevated	Control	3_1_14_3	1.734	22	49	16.2
3	2	3	2	14	14	11	Elevated	Control	3_2_14_3	0.834	22	45	19.767
3	3	3	3	14	14	7	Elevated	Control	3_3_14_3	1.934	29	45	17.567
3	4	3	4	14	14	24	Elevated	Control	3_4_14_3	5.433	19	35	27.8
4	1	4	1	14	14	11	Control	Elevated	4_1_14_2	1.1	22	45	19.4
4	2	4	2	14	14	26	Elevated	Elevated	4_2_14_4	2.833	23	50	21.467
4	3	4	3	14	14	23	Elevated	Elevated	4_3_14_4	2.1	21	39	24.766
4	4	4	4	14	14	11	Elevated	Elevated	4_4_14_4	2.8	18	37	37.8
1	1	1	1	15	15	24	Elevated	Elevated	1_1_15_4	2.6	19	35	26.667
1	3	1	3	15	15	14	Elevated	Elevated	1_3_15_4	1.634	21	48	25
1	4	1	4	15	15	14	Elevated	Elevated	1_4_15_4	2.266	27	49	18.1
2	1	2	1	15	15	18	Control	Control	2_1_15_1	1.833	17	39	24.033
2	2	2	2	15	15	27	Control	Control	2_2_15_1	1.233	20	41	23.533
2	3	2	3	15	15	26	Control	Control	2_3_15_1	1.533	19	37	17.333
2	4	2	4	15	15	28	Control	Control	2_4_15_1	1.8	23	46	26.5
3	1	3	1	15	15	25	Elevated	Control	3_1_15_3	4	22	42	22.7
3	2	3	2	15	15	7	Elevated	Control	3_2_15_3	0.933	21	37	13.3
3	3	3	3	15	15	11	Elevated	Control	3_3_15_3	0.833	27	46	15.467
3	4	3	4	15	15	19	Elevated	Control	3_4_15_3	4.166	21	33	24.333
4	1	4	1	15	15	8	Control	Elevated	4_1_15_2	1.6	22	43	20.733
4	2	4	2	15	15	29	Control	Elevated	4_2_15_2	3.5	23	36	21.033
4	3	4	3	15	15	20	Control	Elevated	4_3_15_2	2.8	24	35	22.333
4	4	4	4	15	15	7	Control	Elevated	4_4_15_2	0.734	20	29	18.9
1	1	1	1	16	16	23	Elevated	Elevated	1_1_16_4	11.767	16	28	37.033
1	2	1	2	16	16	26	Elevated	Elevated	1_2_16_4	2.533	21	33	27.3
1	3	1	3	16	16	15	Control	Elevated	1_3_16_2	10.433	24	33	28.433
1	4	1	4	16	16	13	Elevated	Elevated	1_4_16_4	4.667	24	34	21.833
2	1	2	1	16	16	17	Control	Control	2_1_16_1	0.933	12	28	41.1
2	2	2	2	16	16	26	Control	Control	2_2_16_1	4.267	19	38	26.767
2	3	2	3	16	16	27	Control	Control	2_3_16_1	0.8	11	23	46
2	4	2	4	16	16	30	Control	Control	2_4_16_1	5.633	19	37	30.4
3	1	3	1	16	16	28	Control	Elevated	3_1_16_2	0.767	22	44	21.733
3	2	3	2	16	16	8	Control	Elevated	3_2_16_2	8.834	25	42	25
3	3	3	3	16	16	8	Control	Elevated	3_3_16_2	0.833	17	37	27.633
3	4	3	4	16	16	23	Control	Elevated	3_4_16_2	6.1	20	42	22.433
4	1	4	1	16	16	7	Elevated	Control	4_1_16_3	3.667	18	40	30.434
4	2	4	2	16	16	25	Elevated	Control	4_2_16_3	1.667	18	37	28.233
4	3	4	3	16	16	21	Elevated	Control	4_3_16_3	6.6	19	38	26.6
4	4	4	4	16	16	12	Elevated	Control	4_4_16_3	5.1	21	43	29.933
1	1	1	1	17	17	22	Elevated	Control	1_1_17_3	1.834	13	33	35.267
1	2	1	2	17	17	30	Elevated	Control	1_2_17_3	0.767	23	44	17.933
1	3	1	3	17	17	13	Elevated	Control	1_3_17_3	0.7	21	35	24.8
2	1	2	1	17	17	14	Elevated	Elevated	2_1_17_4	5.333	24	41	23.966
2	2	2	2	17	17	30	Elevated	Elevated	2_2_17_4	4.033	25	61	22
2	3	2	3	17	17	30	Elevated	Elevated	2_3_17_4	1.5	29	53	15.233
2	4	2	4	17	17	25	Elevated	Elevated	2_4_17_4	1.067	31	59	18.967
3	1	3	1	17	17	29	Control	Elevated	3_1_17_2	2.4	19	47	28.533
3	2	3	2	17	17	9	Control	Elevated	3_2_17_2	2.6	21	41	26.2
3	3	3	3	17	17	10	Control	Elevated	3_3_17_2	0.866	25	48	17
3	4	3	4	17	17	21	Control	Elevated	3_4_17_2	2.9	20	44	26.534
4	1	4	1	17	17	10	Control	Control	4_1_17_1	1.3	24	50	19.8
4	2	4	2	17	17	27	Control	Control	4_2_17_1	3.734	18	44	31.934
4	3	4	3	17	17	22	Control	Control	4_3_17_1	2.533	24	46	19.433
4	4	4	4	17	17	9	Control	Control	4_4_17_1	2.2	22	56	21.2
1	1	1	1	18	18	19	Elevated	Control	1_1_18_3	6.833	22	35	24.233
1	2	1	2	18	18	27	Elevated	Control	1_2_18_3	4.467	5	12	151.5
1	3	1	3	18	18	17	Elevated	Control	1_3_18_3	1.833	18	26	23.6
1	4	1	4	18	18	17	Elevated	Control	1_4_18_3	1.366	16	27	27.633
2	1	2	1	18	18	16	Elevated	Elevated	2_1_18_4	0.8	18	35	24.5
2	2	2	2	18	18	28	Elevated	Elevated	2_2_18_4	2	19	37	24.166
2	3	2	3	18	18	25	Elevated	Elevated	2_3_18_4	0.7	20	41	24.7
2	4	2	4	18	18	29	Elevated	Elevated	2_4_18_4	3.067	22	47	28.034
3	1	3	1	18	18	26	Control	Control	3_1_18_1	6.034	20	34	25.5
3	2	3	2	18	18	12	Control	Control	3_2_18_1	5.1	20	38	25.166
3	3	3	3	18	18	9	Control	Control	3_3_18_1	1.767	25	43	16.1
3	4	3	4	18	18	20	Control	Control	3_4_18_1	0.8	26	55	19.1
4	1	4	1	18	18	12	Control	Elevated	4_1_18_2	0.567	21	47	21.3
4	2	4	2	18	18	28	Control	Elevated	4_2_18_2	3.667	21	39	26.767
4	3	4	3	18	18	24	Control	Elevated	4_3_18_2	1.7	26	46	18.766
4	4	4	4	18	18	8	Control	Elevated	4_4_18_2	0.933	26	51	17.933
1	2	1	2	19	19	12	Elevated	Elevated	1_2_19_4	2.067	28	61	20.733
1	3	1	3	19	19	22	Elevated	Elevated	1_3_19_4	1.767	27	52	19.5
1	4	1	4	19	19	28	Elevated	Elevated	1_4_19_4	1.533	27	54	23.566
2	1	2	1	19	19	30	Control	Control	2_1_19_1	3.3	22	47	26.567
2	2	2	2	19	19	19	Control	Control	2_2_19_1	5.7	23	51	28.2
2	3	2	3	19	19	5	Control	Control	2_3_19_1	1.3	24	50	23.333
2	4	2	4	19	19	20	Control	Control	2_4_19_1	4.666	24	47	25.266
3	1	3	1	19	19	2	Elevated	Control	3_1_19_3	3.433	23	50	25.567
3	2	3	2	19	19	1	Elevated	Control	3_2_19_3	0.2	18	39	36.533
3	3	3	3	19	19	2	Elevated	Control	3_3_19_3	1	24	52	23.7
3	4	3	4	19	19	11	Elevated	Control	3_4_19_3	3	16	37	31.633
4	1	4	1	19	19	25	Control	Elevated	4_1_19_2	1.433	19	36	30.467
4	2	4	2	19	19	12	Control	Elevated	4_2_19_2	1.734	18	40	24
4	3	4	3	19	19	11	Control	Elevated	4_3_19_2	4.833	24	50	23.667
4	4	4	4	19	19	30	Control	Elevated	4_4_19_2	7.566	22	48	26.466
1	1	1	1	20	20	14	Elevated	Control	1_1_20_3	1.367	25	51	19.8
1	2	1	2	20	20	11	Elevated	Control	1_2_20_3	0.7	32	49	12.534
1	3	1	3	20	20	21	Elevated	Control	1_3_20_3	0.8	31	61	14.533
1	4	1	4	20	20	29	Elevated	Control	1_4_20_3	1.1	39	78	14.534
2	1	2	1	20	20	28	Elevated	Elevated	2_1_20_4	1.933	25	53	18.9
2	2	2	2	20	20	24	Elevated	Elevated	2_2_20_4	1.433	29	53	15.866
2	3	2	3	20	20	2	Elevated	Elevated	2_3_20_4	1.166	31	59	16.1
2	4	2	4	20	20	22	Elevated	Elevated	2_4_20_4	3.7	25	45	19.5
3	1	3	1	20	20	3	Control	Elevated	3_1_20_2	1.2	26	55	15.2
3	2	3	2	20	20	4	Control	Elevated	3_2_20_2	2.867	29	56	22.167
3	3	3	3	20	20	4	Control	Elevated	3_3_20_2	1.234	25	48	21.534
3	4	3	4	20	20	9	Control	Elevated	3_4_20_2	3.067	25	58	18.734
4	1	4	1	20	20	27	Control	Control	4_1_20_1	4.8	24	38	24.334
4	2	4	2	20	20	10	Control	Control	4_2_20_1	1.967	25	53	22.867
4	3	4	3	20	20	8	Control	Control	4_3_20_1	3.6	24	61	27.067
4	4	4	4	20	20	25	Control	Control	4_4_20_1	3.8	24	51	24.6
1	1	1	1	21	21	16	Control	Control	1_1_21_1	2.133	23	42	26.333
1	2	1	2	21	21	7	Control	Control	1_2_21_1	1.033	23	53	21.3
1	3	1	3	21	21	24	Control	Control	1_3_21_1	5.034	22	45	23.067
1	4	1	4	21	21	30	Control	Control	1_4_21_1	1.334	10	34	59.067
2	1	2	1	21	21	25	Control	Elevated	2_1_21_2	1.233	21	47	19.033
2	2	2	2	21	21	20	Control	Elevated	2_2_21_2	1.334	25	50	15.8
2	3	2	3	21	21	4	Control	Elevated	2_3_21_2	8.333	23	49	31.133
2	4	2	4	21	21	21	Control	Elevated	2_4_21_2	6.8	3	3	NA
3	1	3	1	21	21	4	Elevated	Elevated	3_1_21_4	3.167	24	51	26.033
3	2	3	2	21	21	2	Elevated	Elevated	3_2_21_4	3.667	22	53	26.7
3	3	3	3	21	21	3	Elevated	Elevated	3_3_21_4	3.9	22	53	25.633
3	4	3	4	21	21	7	Elevated	Elevated	3_4_21_4	7.867	21	50	34.3
4	1	4	1	21	21	29	Elevated	Control	4_1_21_3	3.767	20	50	31.6
4	2	4	2	21	21	11	Elevated	Control	4_2_21_3	4.033	21	54	28.733
4	3	4	3	21	21	12	Elevated	Control	4_3_21_3	5.367	20	46	29.7
4	4	4	4	21	21	27	Elevated	Control	4_4_21_3	10.466	16	37	40.8
1	1	1	1	22	22	17	Control	Elevated	1_1_22_2	1.7	19	42	34
1	2	1	2	22	22	9	Control	Elevated	1_2_22_2	1.2	22	45	24.133
1	3	1	3	22	22	19	Control	Elevated	1_3_22_2	0.933	20	44	18.467
1	4	1	4	22	22	25	Control	Elevated	1_4_22_2	4.233	16	34	44.033
2	1	2	1	22	22	29	Elevated	Control	2_1_22_3	5.266	23	50	24.433
2	2	2	2	22	22	21	Elevated	Control	2_2_22_3	2.967	23	54	21.6
2	3	2	3	22	22	3	Elevated	Control	2_3_22_3	0.867	18	43	29.867
2	4	2	4	22	22	24	Elevated	Control	2_4_22_3	0.733	2	2	NA
3	1	3	1	22	22	5	Control	Control	3_1_22_1	6.233	15	39	44.4
3	2	3	2	22	22	3	Control	Control	3_2_22_1	6.467	18	45	28.234
3	3	3	3	22	22	6	Control	Control	3_3_22_1	1.5	21	45	24.334
3	4	3	4	22	22	8	Control	Control	3_4_22_1	1.133	24	50	26.333
4	1	4	1	22	22	26	Elevated	Elevated	4_1_22_4	4.6	13	25	38.4
4	2	4	2	22	22	7	Elevated	Elevated	4_2_22_4	1.467	25	58	24.3
4	3	4	3	22	22	7	Elevated	Elevated	4_3_22_4	1.633	22	49	25.633
4	4	4	4	22	22	28	Elevated	Elevated	4_4_22_4	2.9	24	54	24.6
1	1	1	1	23	23	15	Control	Elevated	1_1_23_2	1.7	21	43	22.833
1	3	1	3	23	23	23	Control	Elevated	1_3_23_2	1.867	23	40	20.433
1	4	1	4	23	23	27	Control	Elevated	1_4_23_2	2.133	21	36	22.833
2	1	2	1	23	23	26	Elevated	Control	2_1_23_3	4.867	13	29	51.667
2	2	2	2	23	23	22	Elevated	Control	2_2_23_3	2.9	21	37	33.867
2	3	2	3	23	23	6	Control	Elevated	2_3_23_2	0.866	19	27	23.633
2	4	2	4	23	23	19	Elevated	Control	2_4_23_3	2.934	22	40	28.6
3	1	3	1	23	23	1	Control	Control	3_1_23_1	1.166	19	46	29.266
3	2	3	2	23	23	5	Control	Control	3_2_23_1	1.533	16	37	34.066
3	3	3	3	23	23	1	Control	Control	3_3_23_1	1.2	26	44	17.566
3	4	3	4	23	23	12	Control	Control	3_4_23_1	4.933	20	40	32.7
4	1	4	1	23	23	28	Elevated	Elevated	4_1_23_4	3.1	20	34	24.5
4	2	4	2	23	23	9	Elevated	Elevated	4_2_23_4	2.433	15	30	35.766
4	3	4	3	23	23	10	Elevated	Elevated	4_3_23_4	7.3	17	34	33.767
4	4	4	4	23	23	29	Elevated	Elevated	4_4_23_4	9.433	17	32	35.433
1	1	1	1	24	24	18	Control	Control	1_1_24_1	13.5	16	29	37.567
1	2	1	2	24	24	8	Control	Control	1_2_24_1	1	30	55	13.466
1	3	1	3	24	24	20	Control	Control	1_3_24_1	4.267	21	45	25.467
1	4	1	4	24	24	26	Control	Control	1_4_24_1	2.634	25	51	20.067
2	1	2	1	24	24	27	Control	Elevated	2_1_24_2	2.866	23	51	22.966
2	2	2	2	24	24	23	Control	Elevated	2_2_24_2	1.767	27	50	19.5
2	3	2	3	24	24	1	Control	Elevated	2_3_24_2	3.867	26	47	21.267
2	4	2	4	24	24	23	Control	Elevated	2_4_24_2	0.467	22	41	20.9
3	1	3	1	24	24	6	Control	Elevated	3_1_24_2	5.033	19	44	26.8
3	2	3	2	24	24	6	Control	Elevated	3_2_24_2	1	23	51	17.733
3	3	3	3	24	24	5	Control	Elevated	3_3_24_2	1.633	27	47	18.333
3	4	3	4	24	24	10	Control	Elevated	3_4_24_2	1.6	19	34	24.933
4	1	4	1	24	24	30	Elevated	Control	4_1_24_3	13.466	18	34	35.133
4	2	4	2	24	24	8	Elevated	Control	4_2_24_3	0.766	27	55	17.666
4	3	4	3	24	24	9	Elevated	Control	4_3_24_3	1.533	21	50	22
4	4	4	4	24	24	26	Elevated	Control	4_4_24_3	1.933	17	41	33.933
1	1	1	1	25	25	3	Control	Control	1_1_25_1	5.866	16	56	53
1	2	1	2	25	25	2	Control	Control	1_2_25_1	2.834	25	46	23.934
1	3	1	3	25	25	12	Control	Control	1_3_25_1	1	24	45	20.233
1	4	1	4	25	25	10	Control	Control	1_4_25_1	1	26	48	20.167
2	1	2	1	25	25	23	Control	Control	2_1_25_1	0.833	21	46	27.633
2	2	2	2	25	25	15	Elevated	Control	2_2_25_3	0.8	20	64	22.9
2	3	2	3	25	25	22	Elevated	Control	2_3_25_3	10.8	25	54	30.1
3	1	3	1	25	25	20	Control	Elevated	3_1_25_2	5.034	22	46	24.3
3	2	3	2	25	25	30	Control	Elevated	3_2_25_2	0.9	23	50	22.067
3	3	3	3	25	25	19	Control	Elevated	3_3_25_2	1.334	22	44	21.467
3	4	3	4	25	25	26	Control	Elevated	3_4_25_2	2.8	22	58	31.066
4	1	4	1	25	25	23	Elevated	Elevated	4_1_25_4	3.2	28	58	17
4	2	4	2	25	25	21	Elevated	Elevated	4_2_25_4	9.966	27	52	29.9
4	3	4	3	25	25	3	Elevated	Elevated	4_3_25_4	4.567	26	67	21.867
4	4	4	4	25	25	15	Elevated	Elevated	4_4_25_4	5.367	19	38	39.067
1	1	1	1	26	26	5	Control	Control	1_1_26_1	1.266	24	48	22.666
1	2	1	2	26	26	6	Elevated	Control	1_2_26_3	1.9	25	48	18.366
1	3	1	3	26	26	11	Control	Control	1_3_26_1	1.366	19	29	29.866
1	4	1	4	26	26	7	Elevated	Control	1_4_26_3	4.4	13	46	26.266
2	1	2	1	26	26	24	Elevated	Elevated	2_1_26_4	1.533	23	53	22.366
2	2	2	2	26	26	14	Elevated	Elevated	2_2_26_4	1.333	23	46	20.533
2	3	2	3	26	26	20	Elevated	Elevated	2_3_26_4	3.367	23	49	25.7
2	4	2	4	26	26	16	Elevated	Elevated	2_4_26_4	0.366	9	22	63.833
3	1	3	1	26	26	22	Control	Elevated	3_1_26_2	3.534	23	45	24.367
3	2	3	2	26	26	27	Control	Elevated	3_2_26_2	2.133	19	35	31.333
3	3	3	3	26	26	23	Control	Elevated	3_3_26_2	1.533	21	46	27.533
3	4	3	4	26	26	30	Control	Elevated	3_4_26_2	0.933	24	45	18.133
4	1	4	1	26	26	20	Control	Control	4_1_26_1	2.366	25	47	20.8
4	2	4	2	26	26	23	Control	Control	4_2_26_1	5.7	19	39	35.4
4	3	4	3	26	26	4	Control	Control	4_3_26_1	2.667	25	49	21.7
4	4	4	4	26	26	16	Control	Control	4_4_26_1	4.633	19	38	31.167
1	1	1	1	27	27	6	Control	Control	1_1_27_1	1.4	29	63	19.167
1	2	1	2	27	27	1	Control	Control	1_2_27_1	0.7	37	84	9.8
1	3	1	3	27	27	10	Control	Control	1_3_27_1	0.767	27	53	10.333
1	4	1	4	27	27	9	Control	Control	1_4_27_1	1.834	38	81	13.967
2	1	2	1	27	27	21	Elevated	Control	2_1_27_3	1.134	36	80	13.4
2	2	2	2	27	27	13	Elevated	Control	2_2_27_3	1.967	35	70	16.767
2	3	2	3	27	27	23	Elevated	Control	2_3_27_3	0.633	35	74	16.067
2	4	2	4	27	27	13	Elevated	Control	2_4_27_3	0.933	30	76	19.533
3	1	3	1	27	27	21	Elevated	Elevated	3_1_27_4	1.066	34	69	14.633
3	2	3	2	27	27	25	Elevated	Elevated	3_2_27_4	2.7	35	84	16.4
3	3	3	3	27	27	22	Elevated	Elevated	3_3_27_4	2.5	31	68	22
3	4	3	4	27	27	27	Elevated	Elevated	3_4_27_4	0.866	32	64	17.5
4	1	4	1	27	27	19	Control	Elevated	4_1_27_2	0.633	31	54	14.667
4	2	4	2	27	27	20	Control	Elevated	4_2_27_2	1.1	26	59	15.833
4	3	4	3	27	27	2	Control	Elevated	4_3_27_2	2.433	25	63	16.567
4	4	4	4	27	27	17	Control	Elevated	4_4_27_2	0.967	32	68	12.667
1	1	1	1	28	28	4	Elevated	Elevated	1_1_28_4	4.567	15	36	39.834
1	2	1	2	28	28	4	Elevated	Elevated	1_2_28_4	6.2	6	6	NA
1	3	1	3	28	28	9	Elevated	Elevated	1_3_28_4	2.566	18	37	37.5
1	4	1	4	28	28	11	Elevated	Elevated	1_4_28_4	1.767	30	47	13.7
2	1	2	1	28	28	22	Control	Elevated	2_1_28_2	1.5	23	46	18.5
2	2	2	2	28	28	16	Control	Elevated	2_2_28_2	5.266	25	45	24.566
2	3	2	3	28	28	24	Control	Elevated	2_3_28_2	2	23	50	25.633
2	4	2	4	28	28	18	Control	Elevated	2_4_28_2	0.866	23	48	14.666
3	1	3	1	28	28	19	Elevated	Control	3_1_28_3	2.933	19	39	32.633
3	2	3	2	28	28	26	Elevated	Control	3_2_28_3	4.533	26	50	25.9
3	3	3	3	28	28	24	Elevated	Control	3_3_28_3	3.033	24	48	20.266
3	4	3	4	28	28	25	Elevated	Control	3_4_28_3	4.4	19	48	29.366
4	1	4	1	28	28	22	Control	Control	4_1_28_1	0.866	17	42	20.766
4	2	4	2	28	28	19	Control	Control	4_2_28_1	1.233	20	43	26.166
4	3	4	3	28	28	5	Control	Control	4_3_28_1	5.966	16	32	42.933
4	4	4	4	28	28	14	Control	Control	4_4_28_1	0.867	17	40	28.067
1	1	1	1	29	29	1	Control	Elevated	1_1_29_2	1.967	21	34	23.667
1	2	1	2	29	29	3	Control	Elevated	1_2_29_2	9.633	20	39	28.667
1	3	1	3	29	29	8	Control	Elevated	1_3_29_2	0.633	16	27	27.666
1	4	1	4	29	29	12	Control	Elevated	1_4_29_2	1.033	17	39	25.6
2	1	2	1	29	29	20	Control	Control	2_1_29_1	0.8	18	39	29.733
2	2	2	2	29	29	18	Control	Control	2_2_29_1	1	24	47	21.6
2	3	2	3	29	29	19	Control	Control	2_3_29_1	1.967	20	41	27.967
3	1	3	1	29	29	24	Control	Elevated	3_1_29_2	5.633	24	41	21.533
3	2	3	2	29	29	29	Elevated	Elevated	3_2_29_4	0.867	21	42	18.267
3	3	3	3	29	29	21	Elevated	Elevated	3_3_29_4	5.467	20	30	29.667
3	4	3	4	29	29	29	Elevated	Elevated	3_4_29_4	3.466	20	40	24.466
4	1	4	1	29	29	21	Elevated	Control	4_1_29_3	6.3	19	35	25.867
4	2	4	2	29	29	22	Elevated	Control	4_2_29_3	1.8	16	32	27.7
4	3	4	3	29	29	1	Elevated	Control	4_3_29_3	1.867	21	40	24.933
4	4	4	4	29	29	13	Elevated	Elevated	4_4_29_4	1.7	18	45	25.133
1	1	1	1	30	30	2	Elevated	Control	1_1_30_3	1.8	26	50	15.533
1	2	1	2	30	30	5	Elevated	Control	1_2_30_3	0.634	28	63	12.134
1	3	1	3	30	30	7	Elevated	Control	1_3_30_3	3.5	28	52	18
2	1	2	1	30	30	19	Elevated	Elevated	2_1_30_4	0.9	27	66	17.6
2	2	2	2	30	30	17	Elevated	Elevated	2_2_30_4	0.9	27	65	22.233
2	3	2	3	30	30	21	Elevated	Elevated	2_3_30_4	0.867	25	61	22.3
2	4	2	4	30	30	17	Elevated	Elevated	2_4_30_4	3.066	23	54	25.733
3	1	3	1	30	30	23	Control	Control	3_1_30_1	4.033	18	46	30.333
3	2	3	2	30	30	28	Control	Control	3_2_30_1	0.5	21	51	24.8
3	3	3	3	30	30	20	Control	Control	3_3_30_1	1.333	22	59	27.5
3	4	3	4	30	30	28	Control	Control	3_4_30_1	4.8	20	53	21.267
4	1	4	1	30	30	24	Control	Elevated	4_1_30_2	1.4	23	55	25.466
4	2	4	2	30	30	24	Control	Elevated	4_2_30_2	3.034	25	55	20.534
4	3	4	3	30	30	6	Control	Elevated	4_3_30_2	3.466	25	54	23.866
4	4	4	4	30	30	18	Control	Elevated	4_4_30_2	0.7	25	51	18.867
