# Supplementary material for: Predator Personality Variation, Not the Multiple Stressors of Temperature and Light, Determines Feeding Motivation in an Ambush Piscivore Saxatilia proteus
Source: Ecol Evol. 2024 Nov 14;14(11):e70540. doi: 10.1002/ece3.70540 (PMC11564341; doi:10.1002/ece3.70540)
Supplement: Supplementary file 1 — Data S1 [file ECE3-14-e70540-s001.zip › R script supplementary file.R]

#### DATA ANALYSIS

# install.packages("lme4" ,lib="FILE PATH/R packages",dependencies=T)
library(lme4,lib.loc="FILE PATH/R packages")
# install.packages("gap",lib="FILE PATH/R packages",dependencies=T)
library(gap,lib.loc="FILE PATH/R packages")
# install.packages("DHARMa",lib="FILE PATH/R packages",dependencies=T)
library(DHARMa,lib.loc="FILE PATH/R packages")
# install.packages("bbmle",lib="FILE PATH/R packages",dependencies=T)
library(bbmle,lib.loc="FILE PATH/R packages")
	# FOR ICtab
# install.packages("rptR",lib="FILE PATH/R packages",dependencies=T)
library(rptR,lib.loc="FILE PATH/R packages")
# install.packages("pbapply",lib="FILE PATH/R packages",dependencies=T)
library(pbapply,lib.loc="FILE PATH/R packages")
# install.packages("psych",lib="FILE PATH/R packages",dependencies=T)
library(psych,lib.loc="FILE PATH/R packages")

Trialdata <- read.csv("FILE PATH/Lucy/Per_trial_data.csv", header=TRUE, sep = ",")
str(Trialdata)
cor(Trialdata$Week,Trialdata$Week.check)
cor(Trialdata$Day,Trialdata$Day.check)
cor(Trialdata$Subject,Trialdata$Subject.check)
length(unique(Trialdata$Obs_ID))
	# CHECKS
table(Trialdata$Week,Trialdata$Day,Trialdata$Test.order.in.day)
	# TEST ORDER IN DAY SHOULD BE UNIQUE WITHIN EACH WEEK AND DAY COMBINATION, SO ==1. 0s ARE WHERE TRIAL IS MISSING (10 CASES)

Bodylengths <-read.csv("FILE PATH/Lucy/Standard_body_length.csv", header=T)
mean(Bodylengths$Standard_body_length)
sd(Bodylengths$Standard_body_length)
	# IN CM
Trialdata$Standard_body_length <- Bodylengths$Standard_body_length[match(Trialdata$Subject,Bodylengths$Subject)]
	# WHERE IN THE REFERENCE DATA FRAME (Bodylengths) EACH SUBJECT IS

plot(Trialdata$Standard_body_length~Trialdata$Subject)
points(Bodylengths$Standard_body_length~Bodylengths$Subject,pch=4,col="red")
	# CHECK THAT BODY LENGTHS HAVE BEEN TRANSFERRED TO Trialdata CORRECTLY

Trialdata$Subject <- factor(Trialdata$Subject)
Trialdata$Temperature <- factor(Trialdata$Temperature)
Trialdata$Light <- factor(Trialdata$Light)


## CORRELATIONS BETWEEN RESPONSE VARIABLES

tiff("FILE PATH/Lucy/Figure 2.tiff", width=3.5,height=3.5, type="windows", compression="lzw", units = 'in', res=600)

pairs.panels(cbind(log(Trialdata$Latency_to_first_strike)
	,1/sqrt(Trialdata$Latency_for_10th_strike)
	,Trialdata$N_strikes_in_60_s
	,Trialdata$N_strikes_in_180_s 
	)
	,labels=c("log(Latency to\n1st strike (s))","1/sqrt(Latency\nto 10th strike (s))","N strikes\nin 60 s","N strikes\nin 180 s")
	,method = "spearman", 
		# correlation method
	cex.cor = 0.8, cex.axis = 0.8, hist.col = "#00AFBB", rug = F, scale = F, density = T, ellipses = F, smooth = F, gap = 0, 
	mgp=c(1.8, 0.6, 0), las=1, cex.labels = 0.6, pch=20, cex=0.3, col=rgb(1, 0, 0, alpha = 0.1)
	# ,family="Times"
	)

dev.off()


## Latency_to_first_strike

m1 <- lmer(log(Latency_to_first_strike) ~ Temperature * Light + 
             scale(Standard_body_length) + scale(Day) + scale(Week) + scale(Test.order.in.day) + (1 | Subject), data = Trialdata, REML = FALSE)
	# INTERACTION MODEL
simulationOutput <-simulateResiduals(m1,n=1000)
plot(simulationOutput)
m2 <- lmer(log(Latency_to_first_strike) ~ Temperature + Light + 
             scale(Standard_body_length) + scale(Day) + scale(Week) + scale(Test.order.in.day) + (1 | Subject), data = Trialdata, REML = FALSE)
	# ALL MAIN EFFECTS
	# ALSO GIVES BETWEEN AND RESIDUAL VARIANCES FOR Subject
m3 <- lmer(log(Latency_to_first_strike) ~               Light + 
             scale(Standard_body_length) + scale(Day) + scale(Week) + scale(Test.order.in.day) + (1 | Subject), data = Trialdata, REML = FALSE)
m4 <- lmer(log(Latency_to_first_strike) ~ Temperature +
             scale(Standard_body_length) + scale(Day) + scale(Week) + scale(Test.order.in.day) + (1 | Subject), data = Trialdata, REML = FALSE)
m5 <- lmer(log(Latency_to_first_strike) ~ Temperature + Light + 
             scale(Standard_body_length) + scale(Day) + scale(Week)                            + (1 | Subject), data = Trialdata, REML = FALSE)
m6 <- lmer(log(Latency_to_first_strike) ~ Temperature + Light + 
             scale(Standard_body_length) + scale(Day)               + scale(Test.order.in.day) + (1 | Subject), data = Trialdata, REML = FALSE)
m7 <- lmer(log(Latency_to_first_strike) ~ Temperature + Light + 
             scale(Standard_body_length)              + scale(Week) + scale(Test.order.in.day) + (1 | Subject), data = Trialdata, REML = FALSE)
m8 <- lmer(log(Latency_to_first_strike) ~ Temperature + Light + 
                                         + scale(Day) + scale(Week) + scale(Test.order.in.day) + (1 | Subject), data = Trialdata, REML = FALSE)
m9 <- lm(log(Latency_to_first_strike) ~ Temperature + Light + 
             scale(Standard_body_length) + scale(Day) + scale(Week) + scale(Test.order.in.day)                , data = Trialdata)

ICtab(m1,m2,m3,m4,m5,m6,m7,m8,m9,type=c("AICc"))
summary(m2)
	# POSITIVE SLOPE: LATENCY GETS LONGER (SLOWER) WITH MORE TESTS THAT DAY

rpt(log(Latency_to_first_strike) ~ (1|Subject), grname="Subject", data=Trialdata, datatype="Gaussian",nboot=1000,npermut=0)


tiff("FILE PATH/Lucy/Figure 3.tiff", width=7,height=7, type="windows", compression="lzw", units = 'in', res=600)

par(mfrow=c(2,2))
par(mar=c(5, 4.5, 0.2, 0.2))

boxplot(log(Trialdata$Latency_to_first_strike) ~ Trialdata$Temperature * Trialdata$Light ,xlab="",xaxt="n",ylab="",yaxt="n",col="white")
axis(side=2,labels=T,mgp=c(1.5, 0.5, 0),las=1,cex.axis=1.2,tcl=-0.4)
axis(side=1,labels=c("","Elevated\ntemperature","",""),at=c(1:4),mgp=c(1.5, 1.5, 0),las=1,cex.axis=0.9,tcl=-0.4)
axis(side=1,labels=c("","","Elevated\nlight",""),at=c(1:4),mgp=c(1.5, 1.5, 0),las=1,cex.axis=0.9,tcl=-0.4)
axis(side=1,labels=c("Control","","","Interaction"),at=c(1:4),mgp=c(1.5, 0.5, 0),las=1,cex.axis=0.9,tcl=-0.4)
mtext("log(Latency to 1st strike (s))",side=2,line=1.7,cex=1.2,adj=0.5,outer=F)
mtext("Treatment",side=1,line=3,cex=1.2,adj=0.5,outer=F)
mtext("  (a)",side=3,line=-1.32,font=1,cex=1.2,adj=0.005)
	# BOXPLOT TEMPERATURE AND LIGHT EFFECTS

plot(log(Trialdata$Latency_to_first_strike) ~ as.numeric(Trialdata$Subject),xlab="" ,xaxt="n",ylab="",yaxt="n",pch=16,col=rgb(0, 0, 0, alpha = 0.4))
axis(side=2,labels=T,mgp=c(1.5, 0.5, 0),las=1,cex.axis=1.2,tcl=-0.4)
axis(side=1,labels=T ,mgp=c(1.5, 0.5, 0),las=1,cex.axis=1.2,tcl=-0.4)
mtext("log(Latency to 1st strike (s))",side=2,line=1.7,cex=1.2,adj=0.5,outer=F)
mtext("Subject ID",side=1,line=2,cex=1.2,adj=0.5,outer=F)
mtext("  (b)",side=3,line=-1.32,font=1,cex=1.2,adj=0.005)
	# SCATTERPLOT OF INTER-INDIVIDUAL VARIATION BY SUBJECT ID

plot(coef(m2)$Subject[,1]~Bodylengths$Standard_body_length,xlab="" ,xaxt="n",ylab="",yaxt="n")
axis(side=2,labels=T,mgp=c(1.5, 0.5, 0),las=1,cex.axis=1.2,tcl=-0.4)
axis(side=1,labels=T ,mgp=c(1.5, 0.5, 0),las=1,cex.axis=1.2,tcl=-0.4)
mtext("Subject random intercept",side=2,line=2.9,cex=1.2,adj=0.5,outer=F)
mtext("Standard body length (cm)",side=1,line=2,cex=1.2,adj=0.5,outer=F)
mtext("  (c)",side=3,line=-1.32,font=1,cex=1.2,adj=0.005)
	# SCATTERPLOT OF SUBJECT-LEVEL INTERCEPTS FROM m5c AND BODY LENGTH

hist(coef(m2)$Subject[,1],xlab="" ,xaxt="n",ylab="",yaxt="n",main="",col="white")
axis(side=2,labels=T,mgp=c(1.5, 0.5, 0),las=1,cex.axis=1.2,tcl=-0.4)
axis(side=1,labels=T ,mgp=c(1.5, 0.5, 0),las=1,cex.axis=1.2,tcl=-0.4)
mtext("Number of individuals",side=2,line=1.7,cex=1.2,adj=0.5,outer=F)
mtext("Subject random intercept",side=1,line=2,cex=1.2,adj=0.5,outer=F)
mtext("  (d)",side=3,line=-1.32,font=1,cex=1.2,adj=0.005)
box()
 
dev.off()


## N_strikes_in_60_s

m1 <- glmer(N_strikes_in_60_s ~ Temperature * Light + 
             scale(Standard_body_length) + scale(Day) + scale(Week) + scale(Test.order.in.day) + (1 | Subject), data = Trialdata, family="poisson")
simulationOutput <-simulateResiduals(m1,n=1000)
plot(simulationOutput)
testDispersion(simulationOutput)
m2 <- glmer(N_strikes_in_60_s ~ Temperature + Light + 
             scale(Standard_body_length) + scale(Day) + scale(Week) + scale(Test.order.in.day) + (1 | Subject), data = Trialdata, family="poisson")
	# ALL MAIN EFFECTS
	# ALSO GIVES BETWEEN AND RESIDUAL VARIANCES FOR Subject
m3 <- glmer(N_strikes_in_60_s ~               Light + 
             scale(Standard_body_length) + scale(Day) + scale(Week) + scale(Test.order.in.day) + (1 | Subject), data = Trialdata, family="poisson")
m4 <- glmer(N_strikes_in_60_s ~ Temperature +
             scale(Standard_body_length) + scale(Day) + scale(Week) + scale(Test.order.in.day) + (1 | Subject), data = Trialdata, family="poisson")
m5 <- glmer(N_strikes_in_60_s ~ Temperature + Light + 
             scale(Standard_body_length) + scale(Day) + scale(Week)                            + (1 | Subject), data = Trialdata, family="poisson")
m6 <- glmer(N_strikes_in_60_s ~ Temperature + Light + 
             scale(Standard_body_length) + scale(Day)               + scale(Test.order.in.day) + (1 | Subject), data = Trialdata, family="poisson")
m7 <- glmer(N_strikes_in_60_s ~ Temperature + Light + 
             scale(Standard_body_length)              + scale(Week) + scale(Test.order.in.day) + (1 | Subject), data = Trialdata, family="poisson")
m8 <- glmer(N_strikes_in_60_s ~ Temperature + Light + 
                                         + scale(Day) + scale(Week) + scale(Test.order.in.day) + (1 | Subject), data = Trialdata, family="poisson")
m9 <- glm(N_strikes_in_60_s ~ Temperature + Light + 
             scale(Standard_body_length) + scale(Day) + scale(Week) + scale(Test.order.in.day)                , data = Trialdata, family="poisson")

ICtab(m1,m2,m3,m4,m5,m6,m7,m8,m9,type=c("AICc"))
summary(m2)

rpt(N_strikes_in_60_s ~ (1|Subject), grname="Subject", data=Trialdata, datatype="Poisson",nboot=1000,npermut=0)


tiff("FILE PATH/Lucy/Figure 4.tiff", width=7,height=7, type="windows", compression="lzw", units = 'in', res=600)

par(mfrow=c(2,2))
par(mar=c(5, 4.5, 0.2, 0.2))

boxplot(Trialdata$N_strikes_in_60_s ~ Trialdata$Temperature * Trialdata$Light ,xlab="",xaxt="n",ylab="",yaxt="n",col="white")
axis(side=2,labels=T,mgp=c(1.5, 0.5, 0),las=1,cex.axis=1.2,tcl=-0.4)
axis(side=1,labels=c("","Elevated\ntemperature","",""),at=c(1:4),mgp=c(1.5, 1.5, 0),las=1,cex.axis=0.9,tcl=-0.4)
axis(side=1,labels=c("","","Elevated\nlight",""),at=c(1:4),mgp=c(1.5, 1.5, 0),las=1,cex.axis=0.9,tcl=-0.4)
axis(side=1,labels=c("Control","","","Interaction"),at=c(1:4),mgp=c(1.5, 0.5, 0),las=1,cex.axis=0.9,tcl=-0.4)
mtext("N strikes in 60 s",side=2,line=2.3,cex=1.2,adj=0.5,outer=F)
mtext("Treatment",side=1,line=3,cex=1.2,adj=0.5,outer=F)
mtext("  (a)",side=3,line=-1.32,font=1,cex=1.2,adj=0.005)
	# BOXPLOT TEMPERATURE AND LIGHT EFFECTS

plot(Trialdata$N_strikes_in_60_s ~ as.numeric(Trialdata$Subject),xlab="" ,xaxt="n",ylab="",yaxt="n",pch=16,col=rgb(0, 0, 0, alpha = 0.4))
axis(side=2,labels=T,mgp=c(1.5, 0.5, 0),las=1,cex.axis=1.2,tcl=-0.4)
axis(side=1,labels=T ,mgp=c(1.5, 0.5, 0),las=1,cex.axis=1.2,tcl=-0.4)
mtext("N strikes in 60 s",side=2,line=2.3,cex=1.2,adj=0.5,outer=F)
mtext("Subject ID",side=1,line=2,cex=1.2,adj=0.5,outer=F)
mtext("  (b)",side=3,line=-1.32,font=1,cex=1.2,adj=0.005)
	# SCATTERPLOT OF INTER-INDIVIDUAL VARIATION BY SUBJECT ID

plot(coef(m2)$Subject[,1]~Bodylengths$Standard_body_length,xlab="" ,xaxt="n",ylab="",yaxt="n")
axis(side=2,labels=T,mgp=c(1.5, 0.5, 0),las=1,cex.axis=1.2,tcl=-0.4)
axis(side=1,labels=T ,mgp=c(1.5, 0.5, 0),las=1,cex.axis=1.2,tcl=-0.4)
mtext("Subject random intercept",side=2,line=2.3,cex=1.2,adj=0.5,outer=F)
mtext("Standard body length (cm)",side=1,line=2,cex=1.2,adj=0.5,outer=F)
mtext("  (c)",side=3,line=-1.32,font=1,cex=1.2,adj=0.005)
	# SCATTERPLOT OF SUBJECT-LEVEL INTERCEPTS FROM m5c AND BODY LENGTH

hist(coef(m2)$Subject[,1],xlab="" ,xaxt="n",ylab="",yaxt="n",main="",col="white")
axis(side=2,labels=T,mgp=c(1.5, 0.5, 0),las=1,cex.axis=1.2,tcl=-0.4)
axis(side=1,labels=T ,mgp=c(1.5, 0.5, 0),las=1,cex.axis=1.2,tcl=-0.4)
mtext("Number of individuals",side=2,line=1.7,cex=1.2,adj=0.5,outer=F)
mtext("Subject random intercept",side=1,line=2,cex=1.2,adj=0.5,outer=F)
mtext("  (d)",side=3,line=-1.32,font=1,cex=1.2,adj=0.005)
box()
 
dev.off()


## N_strikes_in_180_s

m1 <- glmer(N_strikes_in_180_s ~ Temperature * Light + 
             scale(Standard_body_length) + scale(Day) + scale(Week) + scale(Test.order.in.day) + (1 | Subject), data = Trialdata, family="poisson")
simulationOutput <-simulateResiduals(m1,n=1000)
plot(simulationOutput)
testDispersion(simulationOutput)
m2 <- glmer(N_strikes_in_180_s ~ Temperature + Light + 
             scale(Standard_body_length) + scale(Day) + scale(Week) + scale(Test.order.in.day) + (1 | Subject), data = Trialdata, family="poisson")
	# ALL MAIN EFFECTS
	# ALSO GIVES BETWEEN AND RESIDUAL VARIANCES FOR Subject
m3 <- glmer(N_strikes_in_180_s ~               Light + 
             scale(Standard_body_length) + scale(Day) + scale(Week) + scale(Test.order.in.day) + (1 | Subject), data = Trialdata, family="poisson")
m4 <- glmer(N_strikes_in_180_s ~ Temperature +
             scale(Standard_body_length) + scale(Day) + scale(Week) + scale(Test.order.in.day) + (1 | Subject), data = Trialdata, family="poisson")
m5 <- glmer(N_strikes_in_180_s ~ Temperature + Light + 
             scale(Standard_body_length) + scale(Day) + scale(Week)                            + (1 | Subject), data = Trialdata, family="poisson")
m6 <- glmer(N_strikes_in_180_s ~ Temperature + Light + 
             scale(Standard_body_length) + scale(Day)               + scale(Test.order.in.day) + (1 | Subject), data = Trialdata, family="poisson")
m7 <- glmer(N_strikes_in_180_s ~ Temperature + Light + 
             scale(Standard_body_length)              + scale(Week) + scale(Test.order.in.day) + (1 | Subject), data = Trialdata, family="poisson")
m8 <- glmer(N_strikes_in_180_s ~ Temperature + Light + 
                                         + scale(Day) + scale(Week) + scale(Test.order.in.day) + (1 | Subject), data = Trialdata, family="poisson")
m9 <- glm(N_strikes_in_180_s ~ Temperature + Light + 
             scale(Standard_body_length) + scale(Day) + scale(Week) + scale(Test.order.in.day)                , data = Trialdata, family="poisson")

ICtab(m1,m2,m3,m4,m5,m6,m7,m8,m9,type=c("AICc"))
summary(m2)

rpt(N_strikes_in_180_s ~ (1|Subject), grname="Subject", data=Trialdata, datatype="Poisson",nboot=1000,npermut=0)


tiff("FILE PATH/Lucy/Figure supp 3.tiff", width=7,height=7, type="windows", compression="lzw", units = 'in', res=600)

par(mfrow=c(2,2))
par(mar=c(5, 4.5, 0.2, 0.2))

boxplot(Trialdata$N_strikes_in_180_s ~ Trialdata$Temperature * Trialdata$Light ,xlab="",xaxt="n",ylab="",yaxt="n",col="white")
axis(side=2,labels=T,mgp=c(1.5, 0.5, 0),las=1,cex.axis=1.2,tcl=-0.4)
axis(side=1,labels=c("","Elevated\ntemperature","",""),at=c(1:4),mgp=c(1.5, 1.5, 0),las=1,cex.axis=0.9,tcl=-0.4)
axis(side=1,labels=c("","","Elevated\nlight",""),at=c(1:4),mgp=c(1.5, 1.5, 0),las=1,cex.axis=0.9,tcl=-0.4)
axis(side=1,labels=c("Control","","","Interaction"),at=c(1:4),mgp=c(1.5, 0.5, 0),las=1,cex.axis=0.9,tcl=-0.4)
mtext("N strikes in 180 s",side=2,line=2.3,cex=1.2,adj=0.5,outer=F)
mtext("Treatment",side=1,line=3,cex=1.2,adj=0.5,outer=F)
mtext("  (a)",side=3,line=-1.32,font=1,cex=1.2,adj=0.005)
	# BOXPLOT TEMPERATURE AND LIGHT EFFECTS

plot(Trialdata$N_strikes_in_180_s ~ as.numeric(Trialdata$Subject),xlab="" ,xaxt="n",ylab="",yaxt="n",pch=16,col=rgb(0, 0, 0, alpha = 0.4))
axis(side=2,labels=T,mgp=c(1.5, 0.5, 0),las=1,cex.axis=1.2,tcl=-0.4)
axis(side=1,labels=T ,mgp=c(1.5, 0.5, 0),las=1,cex.axis=1.2,tcl=-0.4)
mtext("N strikes in 180 s",side=2,line=2.3,cex=1.2,adj=0.5,outer=F)
mtext("Subject ID",side=1,line=2,cex=1.2,adj=0.5,outer=F)
mtext("  (b)",side=3,line=-1.32,font=1,cex=1.2,adj=0.005)
	# SCATTERPLOT OF INTER-INDIVIDUAL VARIATION BY SUBJECT ID

plot(coef(m2)$Subject[,1]~Bodylengths$Standard_body_length,xlab="" ,xaxt="n",ylab="",yaxt="n")
axis(side=2,labels=T,mgp=c(1.5, 0.5, 0),las=1,cex.axis=1.2,tcl=-0.4)
axis(side=1,labels=T ,mgp=c(1.5, 0.5, 0),las=1,cex.axis=1.2,tcl=-0.4)
mtext("Subject random intercept",side=2,line=2.3,cex=1.2,adj=0.5,outer=F)
mtext("Standard body length (cm)",side=1,line=2,cex=1.2,adj=0.5,outer=F)
mtext("  (c)",side=3,line=-1.32,font=1,cex=1.2,adj=0.005)
	# SCATTERPLOT OF SUBJECT-LEVEL INTERCEPTS FROM m5c AND BODY LENGTH

hist(coef(m2)$Subject[,1],xlab="" ,xaxt="n",ylab="",yaxt="n",main="",col="white")
axis(side=2,labels=T,mgp=c(1.5, 0.5, 0),las=1,cex.axis=1.2,tcl=-0.4)
axis(side=1,labels=T ,mgp=c(1.5, 0.5, 0),las=1,cex.axis=1.2,tcl=-0.4)
mtext("Number of individuals",side=2,line=1.7,cex=1.2,adj=0.5,outer=F)
mtext("Subject random intercept",side=1,line=2,cex=1.2,adj=0.5,outer=F)
mtext("  (d)",side=3,line=-1.32,font=1,cex=1.2,adj=0.005)
box()

dev.off()


## Latency_for_10th_strike

m1 <- lmer(1/sqrt(Latency_for_10th_strike) ~ Temperature * Light + 
             scale(Standard_body_length) + scale(Day) + scale(Week) + scale(Test.order.in.day) + (1 | Subject), data = Trialdata, REML = FALSE)
	# INTERACTION MODEL
simulationOutput <-simulateResiduals(m1,n=1000)
plot(simulationOutput)
m2 <- lmer(1/sqrt(Latency_for_10th_strike) ~ Temperature + Light + 
             scale(Standard_body_length) + scale(Day) + scale(Week) + scale(Test.order.in.day) + (1 | Subject), data = Trialdata, REML = FALSE)
	# ALL MAIN EFFECTS
	# ALSO GIVES BETWEEN AND RESIDUAL VARIANCES FOR Subject
m3 <- lmer(1/sqrt(Latency_for_10th_strike) ~               Light + 
             scale(Standard_body_length) + scale(Day) + scale(Week) + scale(Test.order.in.day) + (1 | Subject), data = Trialdata, REML = FALSE)
m4 <- lmer(1/sqrt(Latency_for_10th_strike) ~ Temperature +
             scale(Standard_body_length) + scale(Day) + scale(Week) + scale(Test.order.in.day) + (1 | Subject), data = Trialdata, REML = FALSE)
m5 <- lmer(1/sqrt(Latency_for_10th_strike) ~ Temperature + Light + 
             scale(Standard_body_length) + scale(Day) + scale(Week)                            + (1 | Subject), data = Trialdata, REML = FALSE)
m6 <- lmer(1/sqrt(Latency_for_10th_strike) ~ Temperature + Light + 
             scale(Standard_body_length) + scale(Day)               + scale(Test.order.in.day) + (1 | Subject), data = Trialdata, REML = FALSE)
m7 <- lmer(1/sqrt(Latency_for_10th_strike) ~ Temperature + Light + 
             scale(Standard_body_length)              + scale(Week) + scale(Test.order.in.day) + (1 | Subject), data = Trialdata, REML = FALSE)
m8 <- lmer(1/sqrt(Latency_for_10th_strike) ~ Temperature + Light + 
                                         + scale(Day) + scale(Week) + scale(Test.order.in.day) + (1 | Subject), data = Trialdata, REML = FALSE)
m9 <- lm(1/sqrt(Latency_for_10th_strike) ~ Temperature + Light + 
             scale(Standard_body_length) + scale(Day) + scale(Week) + scale(Test.order.in.day)                , data = Trialdata)

ICtab(m1,m2,m3,m4,m5,m6,m7,m8,m9,type=c("AICc"))
summary(m2)
	# BOTH WEEK AND TEST ORDER IN DAY HAVE -VE EFFECTS, SO THAT AS THE TRIALS PROGRESS, THE LATENCY DECREASES (FISH GET FASTER)

rpt(1/sqrt(Latency_for_10th_strike) ~ (1|Subject), grname="Subject", data=Trialdata, datatype="Gaussian",nboot=1000,npermut=0)


tiff("FILE PATH/Lucy/Figure supp 2.tiff", width=7,height=7, type="windows", compression="lzw", units = 'in', res=600)

par(mfrow=c(2,2))
par(mar=c(5, 4.5, 0.2, 0.2))

boxplot(1/sqrt(Trialdata$Latency_for_10th_strike) ~ Trialdata$Temperature * Trialdata$Light ,xlab="",xaxt="n",ylab="",yaxt="n",col="white")
axis(side=2,labels=T,mgp=c(1.5, 0.5, 0),las=1,cex.axis=1.2,tcl=-0.4)
axis(side=1,labels=c("","Elevated\ntemperature","",""),at=c(1:4),mgp=c(1.5, 1.5, 0),las=1,cex.axis=0.9,tcl=-0.4)
axis(side=1,labels=c("","","Elevated\nlight",""),at=c(1:4),mgp=c(1.5, 1.5, 0),las=1,cex.axis=0.9,tcl=-0.4)
axis(side=1,labels=c("Control","","","Interaction"),at=c(1:4),mgp=c(1.5, 0.5, 0),las=1,cex.axis=0.9,tcl=-0.4)
mtext("1/sqrt(Latency to 10th strike (s))   ",side=2,line=2.9,cex=1.2,adj=0.5,outer=F)
mtext("Treatment",side=1,line=3,cex=1.2,adj=0.5,outer=F)
mtext("  (a)",side=3,line=-1.32,font=1,cex=1.2,adj=0.005)
	# BOXPLOT TEMPERATURE AND LIGHT EFFECTS

plot(1/sqrt(Trialdata$Latency_for_10th_strike) ~ as.numeric(Trialdata$Subject),xlab="" ,xaxt="n",ylab="",yaxt="n",pch=16,col=rgb(0, 0, 0, alpha = 0.4))
axis(side=2,labels=T,mgp=c(1.5, 0.5, 0),las=1,cex.axis=1.2,tcl=-0.4)
axis(side=1,labels=T ,mgp=c(1.5, 0.5, 0),las=1,cex.axis=1.2,tcl=-0.4)
mtext("1/sqrt(Latency to 10th strike (s))   ",side=2,line=2.9,cex=1.2,adj=0.5,outer=F)
mtext("Subject ID",side=1,line=2,cex=1.2,adj=0.5,outer=F)
mtext("  (b)",side=3,line=-1.32,font=1,cex=1.2,adj=0.005)
	# SCATTERPLOT OF INTER-INDIVIDUAL VARIATION BY SUBJECT ID

plot(coef(m2)$Subject[,1]~Bodylengths$Standard_body_length,xlab="" ,xaxt="n",ylab="",yaxt="n")
axis(side=2,labels=T,mgp=c(1.5, 0.5, 0),las=1,cex.axis=1.2,tcl=-0.4)
axis(side=1,labels=T ,mgp=c(1.5, 0.5, 0),las=1,cex.axis=1.2,tcl=-0.4)
mtext("Subject random intercept",side=2,line=2.9,cex=1.2,adj=0.5,outer=F)
mtext("Standard body length (cm)",side=1,line=2,cex=1.2,adj=0.5,outer=F)
mtext("  (c)",side=3,line=-1.32,font=1,cex=1.2,adj=0.005)
	# SCATTERPLOT OF SUBJECT-LEVEL INTERCEPTS FROM m5c AND BODY LENGTH

hist(coef(m2)$Subject[,1],xlab="" ,xaxt="n",ylab="",yaxt="n",main="",col="white")
axis(side=2,labels=T,mgp=c(1.5, 0.5, 0),las=1,cex.axis=1.2,tcl=-0.4)
axis(side=1,labels=T ,mgp=c(1.5, 0.5, 0),las=1,cex.axis=1.2,tcl=-0.4)
mtext("Number of individuals",side=2,line=1.7,cex=1.2,adj=0.5,outer=F)
mtext("Subject random intercept",side=1,line=2,cex=1.2,adj=0.5,outer=F)
mtext("  (d)",side=3,line=-1.32,font=1,cex=1.2,adj=0.005)
box()

dev.off()


#### FIGURE S1, TEMPERATURE CHANGES OVER TIME

HOBOdata <- read.csv("FILE PATH/Lucy/HOBOdata for three tanks.csv", header=TRUE, sep = ",")
str(HOBOdata)

tiff("FILE PATH/Lucy/Figure supp 1.tiff", width=7,height=7, type="windows", compression="lzw", units = 'in', res=600)

par(mar=c(10, 4.5, 0.2, 0.2))

plot(HOBOdata$Trap_1,ylim=c(25,30.5),type="l",xlab="" ,xaxt="n",ylab="",yaxt="n",pch=16,col="magenta")
lines(HOBOdata$Trap_2,col="cyan")
lines(HOBOdata$Trap_4,col="yellow")

abline(h=c(28,30),lty=2)
axis(side=2,labels=T,mgp=c(1.5, 0.5, 0),las=1,cex.axis=1.2,tcl=-0.4)
axis(side=1,labels= c("Friday 20:00","Saturday 08:00","Saturday 20:00","Sunday 08:00","Sunday 20:00","Monday 08:00","Monday 20:00","Tuesday 08:00")
	,at=c(85,229,373,517,661,805,949,1093)
		# CLOSEST POINTS IN DATA SET FOR TIMES
	,mgp=c(1.5, 0.5, 0),las=2,cex.axis=1.2,tcl=-0.4)
mtext("Temperature (\u00B0C)",side=2,line=2.9,cex=1.2,adj=0.5,outer=F)
mtext("Time",side=1,line=8,cex=1.2,adj=0.5,outer=F)
	# SCATTERPLOT OF INTER-INDIVIDUAL VARIATION BY SUBJECT ID

dev.off()
