# Supplementary material for: Predator Personality Variation, Not the Multiple Stressors of Temperature and Light, Determines Feeding Motivation in an Ambush Piscivore Saxatilia proteus
Source: Ecol Evol. 2024 Nov 14;14(11):e70540. doi: 10.1002/ece3.70540 (PMC11564341; doi:10.1002/ece3.70540)
Supplement: Supplementary file 1 — Data S1 [file ECE3-14-e70540-s001.zip › Standard_body_length.csv]

Subject	Standard_body_length
1	8.1
2	10
3	9.1
4	9.9
5	10.2
6	9.6
7	7.5
8	8.3
9	11.3
10	8.6
11	8
12	9.3
13	8.9
14	7.7
15	9
16	8.6
17	8.1
18	10.2
19	8.9
20	8.9
21	8.6
22	7.6
23	8.1
24	9.7
25	9.5
26	7.9
27	8.2
28	9.9
29	10.6
30	9.9
